# Supplementary material for: 1-[2-(2,6-Dichloro­benz­yloxy)-2-(2-fur­yl)eth­yl]-1H-1,2,4-triazole
Source: Acta Crystallogr Sect E Struct Rep Online. 2009 Dec 12;66(Pt 1):o107–8. doi: 10.1107/S1600536809052568 (PMC2980028; doi:10.1107/S1600536809052568)
Supplement: Supplementary file 1 [file e-66-0o107-sup1.cif]

##############################################################################
###                                                                        ###
###        Electronic paper (Acta Crystallographica Section E)             ###
###                                                                        ###
##############################################################################
#                                                                            #
# This CIF contains the data in a paper accepted for publication in Acta     #
# Crystallographica Section E. It conforms to the requirements of Notes      #
# for Authors for Section E, and has been peer reviewed under the auspices   #
# of the IUCr Commission on Journals.                                        #
#                                                                            #
# Full details of the Crystallographic Information File format               #
# are given in the paper "The Crystallographic Information File (CIF):       #
# a New Standard Archive File for Crystallography" by S. R. Hall, F. H.      #
# Allen and I. D. Brown [Acta Cryst. (1991), A47, 655-685].                  #
#                                                                            #
# The current version of the core CIF dictionary is obtainable from          #
# ftp://ftp.iucr.org/pub/cif_core.dic. The current version number is 2.4.    #
#                                                                            #
# Software is freely available for graphical display of the structure(s) in  #
# this CIF.  For information consult the CIF home page http://www.iucr.org/  #
# cif/home.html                                                              #
#                                                                            #
# This file may be used for bona fide research purposes within the           #
# scientific community so long as proper attribution is given to the journal # 
# article from which it was obtained.                                        #
#                                                                            #
##############################################################################
                                             
data_I
_audit_creation_method     SHELXL-97
_chemical_name_systematic
;
1-[2-(2,6-Dichlorobenzyloxy)-2-(2-furyl)ethyl]-1<i>H</i>-1,2,4-triazole
;
_chemical_name_common     ?
_chemical_formula_moiety     'C15 H13 Cl2 N3 O2'
_chemical_formula_sum     'C15 H13 Cl2 N3 O2'
_chemical_formula_iupac     'C15 H13 Cl2 N3 O2'
_chemical_formula_weight     338.18
_chemical_melting_point     ?
_symmetry_cell_setting     monoclinic
_symmetry_space_group_name_H-M     'P 21/n'
_symmetry_space_group_name_Hall     '-P 2yn'
loop_
    _symmetry_equiv_pos_as_xyz
    'x, y, z'
    '-x+1/2, y+1/2, -z+1/2'
    '-x, -y, -z'
    'x-1/2, -y-1/2, z-1/2'
_cell_length_a     10.5853(3)
_cell_length_b     12.4960(2)
_cell_length_c     12.5850(3)
_cell_angle_alpha     90.00
_cell_angle_beta     114.4550(10)
_cell_angle_gamma     90.00
_cell_volume     1515.32(6)
_cell_formula_units_Z     4
_cell_measurement_reflns_used     23020
_cell_measurement_theta_min     2.91
_cell_measurement_theta_max     27.48
_cell_measurement_temperature     120(2)
_exptl_crystal_description     plate
_exptl_crystal_colour     colorless
_exptl_crystal_size_max     0.40
_exptl_crystal_size_mid     0.40
_exptl_crystal_size_min     0.10
_exptl_crystal_density_diffrn     1.482
_exptl_crystal_density_meas     ?
_exptl_crystal_density_method     'not measured'
_exptl_crystal_F_000     696
_exptl_absorpt_coefficient_mu     0.438
_exptl_absorpt_correction_type     multi-scan
_exptl_absorpt_process_details     '(SADABS; Sheldrick, 2007)'
_exptl_absorpt_correction_T_min     0.837
_exptl_absorpt_correction_T_max     0.955
_exptl_special_details
;
 ?
;
_diffrn_ambient_temperature     120(2)
_diffrn_radiation_type     MoK\a
_diffrn_radiation_wavelength     0.71073
_diffrn_radiation_source     'fine-focus sealed tube'
_diffrn_radiation_monochromator     graphite
_diffrn_measurement_device_type     'Bruker--Nonius KappaCCD diffractometer'
_diffrn_measurement_method     '\f and \w scans'
_diffrn_detector_area_resol_mean     ?
_diffrn_reflns_number     33067
_diffrn_reflns_av_R_equivalents     0.0579
_diffrn_reflns_av_sigmaI/netI     0.0314
_diffrn_reflns_theta_min     3.26
_diffrn_reflns_theta_max     27.49
_diffrn_reflns_theta_full     27.49
_diffrn_measured_fraction_theta_max     0.987
_diffrn_measured_fraction_theta_full     0.987
_diffrn_reflns_limit_h_min     -13
_diffrn_reflns_limit_h_max     13
_diffrn_reflns_limit_k_min     -14
_diffrn_reflns_limit_k_max     15
_diffrn_reflns_limit_l_min     -16
_diffrn_reflns_limit_l_max     16
_diffrn_standards_number     0
_diffrn_standards_interval_count     ?
_diffrn_standards_interval_time     ?
_diffrn_standards_decay_%     ?
_refine_special_details
;
 Refinement of F^2^ against ALL reflections.  The weighted R-factor wR and
 goodness of fit S are based on F^2^, conventional R-factors R are based
 on F, with F set to zero for negative F^2^. The threshold expression of
 F^2^ > 2sigma(F^2^) is used only for calculating R-factors(gt) etc. and is
 not relevant to the choice of reflections for refinement.  R-factors based
 on F^2^ are statistically about twice as large as those based on F, and R-
 factors based on ALL data will be even larger.
;
_reflns_number_total     3438
_reflns_number_gt     2775
_reflns_threshold_expression     I>2\s(I)
_refine_ls_structure_factor_coef     Fsqd
_refine_ls_matrix_type     full
_refine_ls_R_factor_all     0.0820
_refine_ls_R_factor_gt     0.0674
_refine_ls_wR_factor_gt     0.1678
_refine_ls_wR_factor_ref     0.1795
_refine_ls_goodness_of_fit_ref     1.043
_refine_ls_restrained_S_all     1.043
_refine_ls_number_reflns     3438
_refine_ls_number_parameters     200
_refine_ls_number_restraints     0
_refine_ls_hydrogen_treatment     constr
_refine_ls_weighting_scheme     calc
_refine_ls_weighting_details
         'calc w=1/[\s^2^(Fo^2^)+(0.0984P)^2^+1.9705P] where P=(Fo^2^+2Fc^2^)/3'
_atom_sites_solution_hydrogens     geom
_atom_sites_solution_primary     direct
_atom_sites_solution_secondary     difmap
_refine_ls_shift/su_max     0.000
_refine_ls_shift/su_mean     0.000
_refine_diff_density_max     1.203
_refine_diff_density_min     -0.757
_refine_ls_extinction_method     'SHELXL97 (Sheldrick, 2008)'
_refine_ls_extinction_coef     0.051(5)
_refine_ls_extinction_expression
                                  'Fc^*^=kFc[1+0.001xFc^2^\l^3^/sin(2\q)]^-1/4^'
loop_
    _atom_type_symbol
    _atom_type_description
    _atom_type_scat_dispersion_real
    _atom_type_scat_dispersion_imag
    _atom_type_scat_source
    'C' 'C' 0.0033 0.0016
                         'International Tables Vol C Tables 4.2.6.8 and 6.1.1.4'
    'H' 'H' 0.0000 0.0000
                         'International Tables Vol C Tables 4.2.6.8 and 6.1.1.4'
    'N' 'N' 0.0061 0.0033
                         'International Tables Vol C Tables 4.2.6.8 and 6.1.1.4'
    'O' 'O' 0.0106 0.0060
                         'International Tables Vol C Tables 4.2.6.8 and 6.1.1.4'
    'Cl' 'Cl' 0.1484 0.1585
                         'International Tables Vol C Tables 4.2.6.8 and 6.1.1.4'
_computing_data_collection     'COLLECT (Nonius, 1998)'
_computing_cell_refinement
                   'DENZO (Otwinowski & Minor, 1997) and COLLECT (Nonius, 1998)'
_computing_data_reduction
                   'DENZO (Otwinowski & Minor, 1997) and COLLECT (Nonius, 1998)'
_computing_structure_solution     'SHELXS97 (Sheldrick, 2008)'
_computing_structure_refinement     'SHELXL97 (Sheldrick, 2008)'
_computing_molecular_graphics
                  'ORTEP-3 for Windows (Farrugia, 1997) and PLATON (Spek, 2009)'
_computing_publication_material
                                'WinGX (Farrugia, 1999) and PLATON (Spek, 2009)'
loop_
    _atom_site_type_symbol
    _atom_site_label
    _atom_site_fract_x
    _atom_site_fract_y
    _atom_site_fract_z
    _atom_site_U_iso_or_equiv
    _atom_site_adp_type
    _atom_site_calc_flag
    _atom_site_refinement_flags
    _atom_site_occupancy
    _atom_site_disorder_assembly
    _atom_site_disorder_group
    Cl Cl1 0.32066(8) 0.66344(7) 1.08482(8) 0.0470(3) Uani d . 1 . .
    Cl Cl2 0.29005(8) 0.31220(7) 0.82358(9) 0.0497(3) Uani d . 1 . .
    O O1 0.07950(17) 0.54757(14) 0.86960(15) 0.0231(4) Uani d . 1 . .
    O O2 -0.1088(3) 0.5914(2) 0.5685(2) 0.0483(6) Uani d . 1 . .
    N N1 -0.0576(2) 0.71549(17) 0.93071(19) 0.0226(5) Uani d . 1 . .
    N N2 -0.0121(2) 0.81516(18) 0.9183(2) 0.0284(5) Uani d . 1 . .
    N N3 0.0458(2) 0.7770(2) 1.1089(2) 0.0298(5) Uani d . 1 . .
    C C1 0.0483(3) 0.8475(2) 1.0282(3) 0.0300(6) Uani d . 1 . .
    H H1 0.0898 0.9144 1.0487 0.036 Uiso calc R 1 . .
    C C2 -0.0207(3) 0.6947(2) 1.0435(2) 0.0255(5) Uani d . 1 . .
    H H2 -0.0393 0.6309 1.0724 0.031 Uiso calc R 1 . .
    C C3 -0.1260(3) 0.6463(2) 0.8301(2) 0.0248(5) Uani d . 1 . .
    H H3A -0.2023 0.6846 0.7706 0.030 Uiso calc R 1 . .
    H H3B -0.1638 0.5842 0.8530 0.030 Uiso calc R 1 . .
    C C4 -0.0241(2) 0.6098(2) 0.7800(2) 0.0228(5) Uani d . 1 . .
    H H4 0.0197 0.6727 0.7628 0.027 Uiso calc R 1 . .
    C C5 -0.0952(3) 0.5454(2) 0.6705(2) 0.0250(5) Uani d . 1 . .
    C C6 -0.1805(4) 0.5198(4) 0.4817(3) 0.0582(11) Uani d . 1 . .
    H H6 -0.2048 0.5311 0.4026 0.070 Uiso calc R 1 . .
    C C7 -0.2101(3) 0.4328(3) 0.5259(3) 0.0457(9) Uani d . 1 . .
    H H7 -0.2564 0.3726 0.4847 0.055 Uiso calc R 1 . .
    C C8 -0.1574(3) 0.4484(3) 0.6500(3) 0.0429(8) Uani d . 1 . .
    H H8 -0.1646 0.4016 0.7047 0.051 Uiso calc R 1 . .
    C C9 0.2081(3) 0.5444(2) 0.8579(2) 0.0244(5) Uani d . 1 . .
    H H9A 0.2416 0.6164 0.8565 0.029 Uiso calc R 1 . .
    H H9B 0.1961 0.5086 0.7859 0.029 Uiso calc R 1 . .
    C C10 0.3091(2) 0.4839(2) 0.9611(2) 0.0224(5) Uani d . 1 . .
    C C11 0.3640(3) 0.5315(2) 1.0718(2) 0.0283(6) Uani d . 1 . .
    C C12 0.4517(3) 0.4781(3) 1.1713(3) 0.0424(8) Uani d . 1 . .
    H H12 0.4849 0.5122 1.2435 0.051 Uiso calc R 1 . .
    C C13 0.4890(3) 0.3753(3) 1.1629(3) 0.0459(9) Uani d . 1 . .
    H H13 0.5469 0.3388 1.2297 0.055 Uiso calc R 1 . .
    C C14 0.4416(3) 0.3250(2) 1.0558(4) 0.0427(9) Uani d . 1 . .
    H H14 0.4695 0.2555 1.0500 0.051 Uiso calc R 1 . .
    C C15 0.3507(3) 0.3794(2) 0.9559(3) 0.0304(6) Uani d . 1 . .
loop_
    _atom_site_aniso_label
    _atom_site_aniso_U_11
    _atom_site_aniso_U_22
    _atom_site_aniso_U_33
    _atom_site_aniso_U_12
    _atom_site_aniso_U_13
    _atom_site_aniso_U_23
    Cl1 0.0272(4) 0.0521(5) 0.0535(5) 0.0023(3) 0.0085(3) -0.0273(4)
    Cl2 0.0340(4) 0.0412(5) 0.0711(6) -0.0067(3) 0.0191(4) -0.0283(4)
    O1 0.0144(8) 0.0260(9) 0.0257(9) 0.0012(6) 0.0052(7) 0.0068(7)
    O2 0.0633(16) 0.0525(15) 0.0306(12) -0.0134(12) 0.0208(11) -0.0054(10)
    N1 0.0183(10) 0.0227(11) 0.0247(11) -0.0008(8) 0.0069(8) 0.0013(8)
    N2 0.0284(12) 0.0243(12) 0.0289(12) -0.0032(9) 0.0082(9) 0.0016(9)
    N3 0.0262(11) 0.0356(13) 0.0269(12) 0.0010(10) 0.0105(9) -0.0031(9)
    C1 0.0244(13) 0.0283(14) 0.0341(15) -0.0025(10) 0.0089(11) -0.0028(11)
    C2 0.0228(12) 0.0282(13) 0.0282(13) 0.0003(10) 0.0131(11) 0.0020(10)
    C3 0.0172(11) 0.0250(13) 0.0271(13) -0.0020(9) 0.0041(10) -0.0012(10)
    C4 0.0168(11) 0.0230(12) 0.0233(12) 0.0005(9) 0.0032(9) 0.0040(9)
    C5 0.0201(12) 0.0264(13) 0.0247(13) 0.0046(9) 0.0057(10) 0.0000(10)
    C6 0.065(3) 0.077(3) 0.0307(17) -0.009(2) 0.0176(17) -0.0201(17)
    C7 0.0299(15) 0.0392(18) 0.051(2) 0.0080(13) -0.0004(14) -0.0203(15)
    C8 0.0333(16) 0.0322(16) 0.0470(19) -0.0052(12) 0.0004(14) 0.0062(13)
    C9 0.0177(11) 0.0308(13) 0.0254(13) 0.0016(9) 0.0096(10) 0.0038(10)
    C10 0.0152(11) 0.0240(12) 0.0286(13) 0.0001(9) 0.0095(10) 0.0050(10)
    C11 0.0165(11) 0.0400(15) 0.0289(14) 0.0013(10) 0.0098(10) 0.0039(11)
    C12 0.0208(13) 0.080(3) 0.0261(15) 0.0038(14) 0.0098(12) 0.0119(15)
    C13 0.0222(14) 0.068(2) 0.0461(19) 0.0056(14) 0.0131(13) 0.0354(17)
    C14 0.0233(14) 0.0281(15) 0.080(3) 0.0056(11) 0.0243(16) 0.0228(15)
    C15 0.0190(12) 0.0248(13) 0.0472(17) -0.0040(10) 0.0134(12) -0.0008(11)
_geom_special_details
;
 All esds (except the esd in the dihedral angle between two l.s. planes)
 are estimated using the full covariance matrix.  The cell esds are taken
 into account individually in the estimation of esds in distances, angles
 and torsion angles; correlations between esds in cell parameters are only
 used when they are defined by crystal symmetry.  An approximate (isotropic)
 treatment of cell esds is used for estimating esds involving l.s. planes.
;
loop_
    _geom_bond_atom_site_label_1
    _geom_bond_atom_site_label_2
    _geom_bond_site_symmetry_2
    _geom_bond_distance
    _geom_bond_publ_flag
    N1 N2 . 1.367(3) ?
    C1 N2 . 1.324(4) ?
    C1 N3 . 1.352(4) ?
    C1 H1 . 0.9300 ?
    C2 N3 . 1.323(4) ?
    C2 N1 . 1.333(3) ?
    C2 H2 . 0.9300 ?
    C3 N1 . 1.455(3) ?
    C3 H3A . 0.9700 ?
    C3 H3B . 0.9700 ?
    C4 O1 . 1.434(3) ?
    C4 C3 . 1.527(4) ?
    C4 C5 . 1.501(4) ?
    C4 H4 . 0.9800 ?
    C5 O2 . 1.359(4) ?
    C5 C8 . 1.352(4) ?
    C6 O2 . 1.373(4) ?
    C6 C7 . 1.317(6) ?
    C6 H6 . 0.9300 ?
    C7 C8 . 1.438(5) ?
    C7 H7 . 0.9300 ?
    C8 H8 . 0.9300 ?
    C9 O1 . 1.429(3) ?
    C9 H9A . 0.9700 ?
    C9 H9B . 0.9700 ?
    C10 C9 . 1.501(3) ?
    C10 C11 . 1.401(4) ?
    C10 C15 . 1.389(4) ?
    C11 Cl1 . 1.737(3) ?
    C11 C12 . 1.383(4) ?
    C12 C13 . 1.361(6) ?
    C12 H12 . 0.9300 ?
    C13 C14 . 1.380(6) ?
    C13 H13 . 0.9300 ?
    C14 C15 . 1.403(4) ?
    C14 H14 . 0.9300 ?
    C15 Cl2 . 1.733(3) ?
loop_
    _geom_angle_atom_site_label_1
    _geom_angle_atom_site_label_2
    _geom_angle_atom_site_label_3
    _geom_angle_site_symmetry_1
    _geom_angle_site_symmetry_3
    _geom_angle
    _geom_angle_publ_flag
    C9 O1 C4 . . 112.62(18) ?
    C5 O2 C6 . . 106.5(3) ?
    N2 N1 C3 . . 120.9(2) ?
    C2 N1 N2 . . 109.7(2) ?
    C2 N1 C3 . . 129.2(2) ?
    C1 N2 N1 . . 101.5(2) ?
    C2 N3 C1 . . 102.1(2) ?
    N2 C1 N3 . . 115.7(2) ?
    N2 C1 H1 . . 122.1 ?
    N3 C1 H1 . . 122.1 ?
    N1 C2 H2 . . 124.5 ?
    N3 C2 N1 . . 110.9(2) ?
    N3 C2 H2 . . 124.5 ?
    N1 C3 C4 . . 110.8(2) ?
    N1 C3 H3A . . 109.5 ?
    N1 C3 H3B . . 109.5 ?
    C4 C3 H3A . . 109.5 ?
    C4 C3 H3B . . 109.5 ?
    H3A C3 H3B . . 108.1 ?
    O1 C4 C3 . . 106.1(2) ?
    O1 C4 C5 . . 111.1(2) ?
    O1 C4 H4 . . 109.3 ?
    C3 C4 H4 . . 109.3 ?
    C5 C4 C3 . . 111.5(2) ?
    C5 C4 H4 . . 109.3 ?
    O2 C5 C4 . . 117.2(2) ?
    C8 C5 O2 . . 110.3(3) ?
    C8 C5 C4 . . 132.5(3) ?
    O2 C6 H6 . . 124.7 ?
    C7 C6 O2 . . 110.6(3) ?
    C7 C6 H6 . . 124.7 ?
    C6 C7 C8 . . 107.1(3) ?
    C6 C7 H7 . . 126.5 ?
    C8 C7 H7 . . 126.5 ?
    C5 C8 C7 . . 105.6(3) ?
    C5 C8 H8 . . 127.2 ?
    C7 C8 H8 . . 127.2 ?
    O1 C9 C10 . . 107.01(19) ?
    O1 C9 H9A . . 110.3 ?
    O1 C9 H9B . . 110.3 ?
    C10 C9 H9A . . 110.3 ?
    C10 C9 H9B . . 110.3 ?
    H9A C9 H9B . . 108.6 ?
    C11 C10 C9 . . 120.1(2) ?
    C15 C10 C9 . . 124.0(2) ?
    C15 C10 C11 . . 115.9(2) ?
    C10 C11 Cl1 . . 118.7(2) ?
    C12 C11 C10 . . 122.9(3) ?
    C12 C11 Cl1 . . 118.5(3) ?
    C11 C12 H12 . . 120.3 ?
    C13 C12 C11 . . 119.5(3) ?
    C13 C12 H12 . . 120.3 ?
    C12 C13 C14 . . 120.5(3) ?
    C12 C13 H13 . . 119.8 ?
    C14 C13 H13 . . 119.8 ?
    C13 C14 C15 . . 119.5(3) ?
    C13 C14 H14 . . 120.3 ?
    C15 C14 H14 . . 120.3 ?
    C10 C15 Cl2 . . 120.2(2) ?
    C10 C15 C14 . . 121.8(3) ?
    C14 C15 Cl2 . . 118.1(2) ?
loop_
    _geom_torsion_atom_site_label_1
    _geom_torsion_atom_site_label_2
    _geom_torsion_atom_site_label_3
    _geom_torsion_atom_site_label_4
    _geom_torsion_site_symmetry_1
    _geom_torsion_site_symmetry_2
    _geom_torsion_site_symmetry_3
    _geom_torsion_site_symmetry_4
    _geom_torsion
    _geom_torsion_publ_flag
    C2 N1 N2 C1 . . . . -1.0(3) ?
    C3 N1 N2 C1 . . . . -176.9(2) ?
    N3 C1 N2 N1 . . . . 0.4(3) ?
    N2 C1 N3 C2 . . . . 0.3(3) ?
    N3 C2 N1 N2 . . . . 1.3(3) ?
    N3 C2 N1 C3 . . . . 176.7(2) ?
    N1 C2 N3 C1 . . . . -1.0(3) ?
    C4 C3 N1 C2 . . . . -107.0(3) ?
    C4 C3 N1 N2 . . . . 68.0(3) ?
    C3 C4 O1 C9 . . . . -156.0(2) ?
    C5 C4 O1 C9 . . . . 82.6(3) ?
    O1 C4 C3 N1 . . . . 63.3(3) ?
    C5 C4 C3 N1 . . . . -175.5(2) ?
    O1 C4 C5 O2 . . . . -132.0(2) ?
    O1 C4 C5 C8 . . . . 51.7(4) ?
    C3 C4 C5 O2 . . . . 109.7(3) ?
    C3 C4 C5 C8 . . . . -66.6(4) ?
    C4 C5 O2 C6 . . . . -177.9(3) ?
    C8 C5 O2 C6 . . . . -0.8(4) ?
    O2 C5 C8 C7 . . . . 1.5(4) ?
    C4 C5 C8 C7 . . . . 178.0(3) ?
    C7 C6 O2 C5 . . . . -0.4(4) ?
    O2 C6 C7 C8 . . . . 1.3(4) ?
    C6 C7 C8 C5 . . . . -1.7(4) ?
    C10 C9 O1 C4 . . . . 176.0(2) ?
    C11 C10 C9 O1 . . . . -73.1(3) ?
    C15 C10 C9 O1 . . . . 104.8(3) ?
    C9 C10 C11 Cl1 . . . . -3.8(3) ?
    C9 C10 C11 C12 . . . . 176.5(2) ?
    C15 C10 C11 Cl1 . . . . 178.21(19) ?
    C15 C10 C11 C12 . . . . -1.5(4) ?
    C9 C10 C15 Cl2 . . . . 2.2(3) ?
    C9 C10 C15 C14 . . . . -177.5(2) ?
    C11 C10 C15 Cl2 . . . . -179.85(19) ?
    C11 C10 C15 C14 . . . . 0.4(4) ?
    C10 C11 C12 C13 . . . . 0.9(4) ?
    Cl1 C11 C12 C13 . . . . -178.8(2) ?
    C11 C12 C13 C14 . . . . 0.9(4) ?
    C12 C13 C14 C15 . . . . -2.0(4) ?
    C13 C14 C15 Cl2 . . . . -178.4(2) ?
    C13 C14 C15 C10 . . . . 1.3(4) ?
loop_
    _geom_hbond_atom_site_label_D
    _geom_hbond_atom_site_label_H
    _geom_hbond_atom_site_label_A
    _geom_hbond_site_symmetry_A
    _geom_hbond_distance_DH
    _geom_hbond_distance_HA
    _geom_hbond_distance_DA
    _geom_hbond_angle_DHA
    _geom_hbond_publ_flag
    C2 H2 O1 3_567 0.93 2.44 3.363(3) 173 yes
    C9 H9B Cl2 . 0.97 2.62 3.109(3) 112 yes
    C1 H1 Cg2 4_454 0.93 2.79 3.488(4) 133 yes
    C7 H7 Cg1 2_646 0.93 2.93 3.570(4) 127 yes
data_global
_journal_date_recd_electronic     2009-12-04
_journal_date_accepted     2009-12-07
_journal_name_full     'Acta Crystallographica, Section E'
_journal_year     2010
_journal_volume     66
_journal_issue      1
_journal_page_first     o107
_journal_page_last     o108
_journal_paper_category     QO
_journal_coeditor_code     XU2704
_publ_contact_author
;
Dr. Tuncer H\"okelek
Hacettepe University
Department of Physics
06800 Beytepe
Ankara
Turkey
;
_publ_contact_author_email     merzifon@hacettepe.edu.tr
_publ_contact_author_fax     '90(312)2352550'
_publ_contact_author_phone     '90(312)2977242'
_publ_section_title
;
1-[2-(2,6-Dichlorobenzyloxy)-2-(2-furyl)ethyl]-1<i>H</i>-1,2,4-triazole
;
loop_
    _publ_author_name
    _publ_author_address
    '\"Ozel G\"uven, \"Ozden'
;
Department of Chemistry,
Zonguldak Karaelmas University,
67100 Zonguldak,
Turkey
;
    'Tahtac\?i, Hakan'
;
Department of Chemistry,
Zonguldak Karaelmas University,
67100 Zonguldak,
Turkey
;
    'Coles, Simon J.'
;
Department of Chemistry,
Southampton University,
Southampton SO17 1BJ
England
;
    'H\"okelek, Tuncer'
;
Department of Physics,
Hacettepe University,
06800 Beytepe
Ankara
Turkey
;
