# Supplementary material for: 1-[2-(2,6-Dichloro­benz­yloxy)-2-(2-fur­yl)eth­yl]-1H-1,2,4-triazole
Source: Acta Crystallogr Sect E Struct Rep Online. 2009 Dec 12;66(Pt 1):o107–8. doi: 10.1107/S1600536809052568 (PMC2980028; doi:10.1107/S1600536809052568)
Supplement: Supplementary file 2 [file e-66-0o107-Isup2.hkl]

#
# h,k,l, Fc-squared, Fo-squared, sigma(Fo-squared) and status flag
#
data_I
_shelx_title ' 2009sjc0012 in P2(1)/n'
_shelx_refln_list_code          4
_shelx_F_calc_maximum      290.93
_exptl_crystal_F_000       696.00
_reflns_d_resolution_high  0.7698
 
loop_
 _symmetry_equiv_pos_as_xyz
 'x, y, z'
 '-x+1/2, y+1/2, -z+1/2'
 '-x, -y, -z'
 'x-1/2, -y-1/2, z-1/2'
 
_cell_length_a    10.5853
_cell_length_b    12.4960
_cell_length_c    12.5850
_cell_angle_alpha  90.000
_cell_angle_beta  114.455
_cell_angle_gamma  90.000
 
_shelx_F_squared_multiplier     1.000
 
loop_
 _refln_index_h
 _refln_index_k
 _refln_index_l
 _refln_F_squared_calc
 _refln_F_squared_meas
 _refln_F_squared_sigma
 _refln_observed_status
   2   0   0      685.30      618.03     11.71 o
   4   0   0      592.59      616.71     13.34 o
   6   0   0     1483.99     1353.26     22.27 o
   8   0   0     1941.97     1984.82     44.77 o
  10   0   0      141.21      118.35      9.15 o
  12   0   0      187.52      169.78     16.97 o
   2   1   0      127.36       77.55      2.30 o
   3   1   0      410.52      356.55      5.25 o
   4   1   0        1.12        3.73      1.36 o
   5   1   0     1837.28     1897.51     20.75 o
   6   1   0     1037.37     1049.16     12.76 o
   7   1   0      144.17      152.44      5.23 o
   8   1   0      587.49      575.18     16.40 o
   9   1   0      304.60      332.43      8.68 o
  10   1   0      108.50       91.84      5.64 o
  11   1   0       30.61       28.00      5.98 o
  12   1   0      364.60      366.75     20.64 o
   0   2   0      228.17      120.58     14.91 o
   1   2   0      717.35      753.94     10.41 o
   2   2   0     2286.83     2677.62     32.32 o
   3   2   0     4798.30     5055.72     53.04 o
   4   2   0     3579.27     3929.58     45.04 o
   5   2   0     1706.38     1962.23     21.85 o
   6   2   0      170.78      146.08      3.84 o
   7   2   0       37.39       51.61      2.98 o
   8   2   0       60.49       59.26      4.12 o
   9   2   0      474.16      481.46     12.28 o
  10   2   0       25.45       29.73      3.90 o
  11   2   0      178.04      161.30      9.47 o
  12   2   0       26.58       34.24     10.03 o
   1   3   0     5338.83     6465.61     60.88 o
   2   3   0        5.60        9.24      1.21 o
   3   3   0     4070.27     4206.20     48.05 o
   4   3   0       20.08       33.56      1.84 o
   5   3   0     3765.58     3831.20     43.06 o
   6   3   0      214.02      224.89      4.88 o
   7   3   0     1273.07     1310.76     19.63 o
   8   3   0       25.05       21.72      2.90 o
   9   3   0       30.98       30.47      3.35 o
  10   3   0       90.42       87.98      5.46 o
  11   3   0      261.88      245.31     16.29 o
  12   3   0       68.26       59.29     10.06 o
   0   4   0      373.79      439.83      6.87 o
   1   4   0     3331.47     3528.59     35.09 o
   2   4   0        9.12        5.68      1.35 o
   3   4   0        4.86       -0.21      1.03 o
   4   4   0       12.89        2.37      1.38 o
   5   4   0     2112.00     2051.22     24.65 o
   6   4   0      446.63      416.68      8.54 o
   7   4   0        1.03        2.37      1.73 o
   8   4   0      340.50      370.60      9.34 o
   9   4   0        0.13        2.42      5.05 o
  10   4   0        0.27        3.94      4.42 o
  11   4   0       29.11       39.61      7.52 o
  12   4   0       25.16       31.09      8.69 o
   1   5   0     2657.62     2714.64     26.59 o
   2   5   0     1090.27     1130.67     12.57 o
   3   5   0      883.75      761.92     10.51 o
   4   5   0     1056.54     1075.02     14.43 o
   5   5   0     1100.54     1054.12     16.37 o
   6   5   0      292.86      290.01      7.34 o
   7   5   0      462.84      537.27     11.89 o
   8   5   0       35.52       30.75      4.23 o
   9   5   0       48.55       67.17      5.89 o
  10   5   0      167.32      143.73     11.22 o
  11   5   0        5.68       10.06      6.86 o
   0   6   0     6078.02     6678.11     88.98 o
   1   6   0        7.33        2.34      0.91 o
   2   6   0      727.39      646.58      8.71 o
   3   6   0      378.21      295.19      6.29 o
   4   6   0      354.52      323.63      6.29 o
   5   6   0      852.42      854.01     14.27 o
   6   6   0      893.23      915.31     16.94 o
   7   6   0      133.98      181.71      7.45 o
   8   6   0      478.97      528.90     12.36 o
   9   6   0      379.91      424.60     15.05 o
  10   6   0       29.64       42.68      9.76 o
  11   6   0        6.18       22.57      8.14 o
   1   7   0     1900.99     2126.68     23.42 o
   2   7   0       66.95       89.25      2.87 o
   3   7   0      131.84      183.02      3.94 o
   4   7   0       82.24       69.95      3.13 o
   5   7   0       55.26       82.77      3.89 o
   6   7   0      933.03      931.13     17.49 o
   7   7   0       79.87       80.34      5.02 o
   8   7   0      708.28      720.58     18.04 o
   9   7   0      195.51      178.55     11.87 o
  10   7   0       23.08       36.97      7.22 o
  11   7   0       39.87       54.93      8.91 o
   0   8   0     2974.01     3241.56     65.85 o
   1   8   0      895.16      965.69     17.07 o
   2   8   0      311.51      263.74      4.84 o
   3   8   0      160.97      161.23      5.00 o
   4   8   0      193.36      190.49      4.86 o
   5   8   0       42.37       48.30      3.25 o
   6   8   0       84.14       84.37      5.85 o
   7   8   0      358.30      343.14      9.45 o
   8   8   0      253.22      271.62     11.21 o
   9   8   0       14.43        9.25      4.61 o
  10   8   0      227.45      213.99     11.12 o
   1   9   0       32.23       29.96      3.06 o
   2   9   0       16.89       13.43      2.19 o
   3   9   0       12.59       18.33      1.81 o
   4   9   0      873.96      858.33     15.73 o
   5   9   0      307.63      334.87     10.06 o
   6   9   0       16.49       10.12      2.83 o
   7   9   0        2.57        9.31      3.77 o
   8   9   0      311.51      358.82     12.25 o
   9   9   0       71.72       55.13      7.79 o
  10   9   0       15.87        8.98      6.73 o
   0  10   0       22.67       28.05      4.55 o
   1  10   0      109.71       94.50      4.95 o
   2  10   0       38.28       31.83      3.28 o
   3  10   0      107.48       96.38      3.42 o
   4  10   0      598.96      624.83     12.60 o
   5  10   0       27.55       27.70      3.46 o
   6  10   0       51.24       56.59      4.09 o
   7  10   0      489.96      523.47     15.53 o
   8  10   0       37.31       34.42      6.36 o
   9  10   0        9.81        5.78      6.81 o
   1  11   0      293.94      335.85      9.63 o
   2  11   0       67.61       63.09      4.00 o
   3  11   0      360.48      414.44      9.40 o
   4  11   0      798.74      820.07     15.37 o
   5  11   0      111.21      119.35      4.42 o
   6  11   0        0.77        1.79      3.81 o
   7  11   0      473.20      517.76     20.64 o
   8  11   0       13.95       14.75      6.59 o
   9  11   0       19.24        4.63      7.61 o
   0  12   0      121.86      106.73      8.98 o
   1  12   0      630.01      614.69     14.82 o
   2  12   0      143.38      123.27      6.77 o
   3  12   0      329.86      332.97     10.47 o
   4  12   0        8.13       14.07      3.00 o
   5  12   0        0.31        1.74      2.55 o
   6  12   0       23.73       23.06      5.02 o
   7  12   0       93.80       70.88      7.93 o
   8  12   0       28.11       22.41      7.46 o
   1  13   0       52.56       58.04      5.89 o
   2  13   0       52.01       69.32      7.82 o
   3  13   0       98.88       86.94      8.21 o
   4  13   0       78.79      111.90      8.48 o
   5  13   0        0.73        3.87      2.73 o
   6  13   0       17.20       20.48      7.60 o
   7  13   0       15.61        9.44      9.05 o
   0  14   0      271.84      294.35     22.22 o
   1  14   0       13.00       14.69      5.62 o
   2  14   0       10.03       12.17     15.22 o
   3  14   0       76.77       43.64     21.59 o
   4  14   0       21.50       -3.28     21.85 o
   5  14   0       47.07       43.15      6.88 o
   6  14   0       18.93       17.61      7.47 o
 -11   0   1      358.92      333.07     17.59 o
  -9   0   1     1069.86     1098.13     26.23 o
  -7   0   1      474.50      524.93     12.62 o
  -5   0   1     2581.58     2736.70     40.63 o
  -3   0   1    84641.37    13839.62   1361.61 o
   1   0   1      785.08      350.40     31.23 o
   3   0   1     4558.71     4601.72     65.96 o
   5   0   1      650.50      565.59     12.58 o
   7   0   1      437.77      521.07     13.19 o
   9   0   1      383.28      362.26     14.85 o
  11   0   1       55.10       47.36     11.71 o
 -12   1   1        1.27        1.02     10.16 o
 -11   1   1       18.42       25.99      5.41 o
 -10   1   1       76.76       65.59      4.25 o
  -9   1   1        2.03        4.09      2.70 o
  -8   1   1      445.53      488.81      9.05 o
  -7   1   1      254.96      270.63      7.48 o
  -6   1   1        8.78       14.67      2.54 o
  -5   1   1       12.84       17.84      2.20 o
  -4   1   1      420.27      479.64      7.47 o
  -3   1   1     4976.26     5672.84     69.70 o
  -2   1   1       16.21       15.73      1.46 o
   1   1   1     1768.71     1715.82     37.29 o
   2   1   1      207.62      183.26      2.74 o
   3   1   1     4015.82     3856.38     41.60 o
   4   1   1      257.36      225.30      4.60 o
   5   1   1     2728.64     2646.41     29.22 o
   6   1   1      929.59     1030.53     13.51 o
   7   1   1      379.11      326.40      8.20 o
   8   1   1       56.66       50.96      4.04 o
   9   1   1      581.81      567.28     12.96 o
  10   1   1       85.83       77.54      5.48 o
  11   1   1       98.43       89.51      8.20 o
  12   1   1       12.83       14.39      9.21 o
 -12   2   1       54.33       55.29      9.93 o
 -11   2   1      308.34      301.27     11.55 o
 -10   2   1        7.96        9.12      3.26 o
  -9   2   1       68.26       59.78      4.13 o
  -8   2   1       29.72       37.25      3.48 o
  -7   2   1      582.60      552.98      9.75 o
  -6   2   1     1554.04     1533.96     19.59 o
  -5   2   1      116.42      196.06      4.61 o
  -4   2   1      209.18      214.14      4.59 o
  -3   2   1      784.92      602.40      8.40 o
  -2   2   1     8522.30    11543.38    180.40 o
  -1   2   1     4757.26     5465.98     82.76 o
   0   2   1      686.55      413.69      6.22 o
   1   2   1     8960.95    11510.32    138.06 o
   2   2   1     8861.50    11653.21    128.74 o
   3   2   1       26.55       14.26      1.34 o
   4   2   1      507.08      565.42      8.23 o
   5   2   1       16.98       15.10      2.18 o
   6   2   1       93.91       98.61      3.66 o
   7   2   1       52.38       63.52      4.02 o
   8   2   1     1027.89     1038.80     18.05 o
   9   2   1        3.48        6.49      3.02 o
  10   2   1      103.54      107.25      6.84 o
  11   2   1        3.38       -2.55      6.37 o
  12   2   1       21.15       25.85     11.00 o
 -12   3   1       35.22       29.49      8.89 o
 -11   3   1       17.69       16.58      5.15 o
 -10   3   1      490.88      542.13     15.11 o
  -9   3   1       93.94       98.79      5.25 o
  -8   3   1     1607.50     1715.66     27.17 o
  -7   3   1      153.19      149.80      7.74 o
  -6   3   1     1560.49     1575.25     20.27 o
  -5   3   1      106.81       76.92      4.11 o
  -4   3   1      277.37      288.75      5.52 o
  -3   3   1     1589.67     1466.20     18.62 o
  -2   3   1      474.11      457.15      7.00 o
  -1   3   1     2891.80     3251.99     34.48 o
   0   3   1     5240.78     5617.01     48.88 o
   1   3   1      158.67      178.68      2.99 o
   2   3   1     4560.18     4488.90     44.54 o
   3   3   1      940.88      908.25     12.43 o
   4   3   1        1.02        1.59      1.33 o
   5   3   1     1386.31     1469.01     17.55 o
   6   3   1      114.92      125.00      4.00 o
   7   3   1       67.98       68.93      3.12 o
   8   3   1       31.22       27.37      2.62 o
   9   3   1      135.66      128.72      5.59 o
  10   3   1      169.14      161.69      9.93 o
  11   3   1        0.12        0.55      6.23 o
 -12   4   1      110.33       87.59     12.87 o
 -11   4   1       48.70       34.57     10.38 o
 -10   4   1       58.54       51.22      3.72 o
  -9   4   1        4.72        2.03      2.45 o
  -8   4   1       33.94       41.28      2.94 o
  -7   4   1       78.68      100.16      4.30 o
  -6   4   1       22.17       16.52      3.59 o
  -5   4   1      118.05      155.41      5.17 o
  -4   4   1     1845.75     1966.37     23.38 o
  -3   4   1       73.21       45.90      2.34 o
  -2   4   1      532.45      527.89      6.75 o
  -1   4   1       25.28        5.54      0.73 o
   0   4   1     6135.46     6375.64     53.71 o
   1   4   1     1773.38     1443.90     13.65 o
   2   4   1     5258.86     5183.63     49.83 o
   3   4   1       22.57       11.49      1.67 o
   4   4   1        5.25        0.48      1.86 o
   5   4   1      100.82      100.27      4.08 o
   6   4   1      157.47      187.62      5.46 o
   7   4   1       27.66       34.76      4.01 o
   8   4   1      423.53      410.73      8.81 o
   9   4   1       81.25       80.78      6.03 o
  10   4   1     1615.48     1648.12     42.50 o
  11   4   1      166.87      159.68     14.07 o
 -12   5   1      116.43      121.73     11.09 o
 -11   5   1      104.71       95.02     10.61 o
 -10   5   1       49.37       41.36      5.84 o
  -9   5   1      290.29      286.03      9.40 o
  -8   5   1     2118.32     2237.24     36.76 o
  -7   5   1     1456.71     1526.44     23.64 o
  -6   5   1        0.89        1.34      2.06 o
  -5   5   1      310.95      323.93      7.77 o
  -4   5   1     1150.88     1127.44     14.34 o
  -3   5   1     3629.60     4034.81     43.03 o
  -2   5   1     1461.07     1536.11     17.90 o
  -1   5   1        0.65        2.13      0.83 o
   0   5   1     4103.83     4377.30     38.24 o
   1   5   1        0.04        3.55      1.15 o
   2   5   1       57.14       67.59      2.70 o
   3   5   1       12.46       18.66      1.72 o
   4   5   1      509.47      627.41      9.47 o
   5   5   1     1421.07     1605.80     21.31 o
   6   5   1      257.42      287.20      6.51 o
   7   5   1      211.15      214.76      6.71 o
   8   5   1       17.40       30.80      4.25 o
   9   5   1       19.00       21.49      4.91 o
  10   5   1       35.09       26.00      5.95 o
  11   5   1        2.45        2.76      9.14 o
 -11   6   1      265.15      281.88     15.55 o
 -10   6   1      186.86      213.06     10.11 o
  -9   6   1      440.39      502.86     15.56 o
  -8   6   1     1696.23     1795.13     37.14 o
  -7   6   1      484.50      484.70     12.56 o
  -6   6   1      122.13      131.95      4.48 o
  -5   6   1     1371.19     1239.60     17.39 o
  -4   6   1      672.47      641.13      8.93 o
  -3   6   1     2689.24     2753.92     33.74 o
  -2   6   1      332.15      257.82      4.38 o
  -1   6   1      299.60      265.40      4.32 o
   0   6   1      214.15      139.33      3.06 o
   1   6   1       24.55       20.16      1.46 o
   2   6   1      198.81      164.61      3.41 o
   3   6   1      508.59      537.37      8.93 o
   4   6   1       62.25       37.48      2.62 o
   5   6   1       89.30       79.22      3.79 o
   6   6   1     1657.99     1809.63     28.16 o
   7   6   1      108.20      111.65      4.42 o
   8   6   1       25.01       22.60      4.46 o
   9   6   1      240.50      232.41     10.70 o
  10   6   1        0.52        1.80      5.25 o
  11   6   1        0.70       19.70      8.93 o
 -11   7   1        3.93       10.77      6.16 o
 -10   7   1      117.28      115.85      8.40 o
  -9   7   1      107.81       77.63      9.09 o
  -8   7   1        7.18        6.87      3.29 o
  -7   7   1      390.88      403.77     10.29 o
  -6   7   1       13.89       20.78      3.45 o
  -5   7   1        3.22        4.29      2.10 o
  -4   7   1        2.03        5.83      1.55 o
  -3   7   1      703.67      604.11      9.16 o
  -2   7   1      891.80      989.62     11.21 o
  -1   7   1     1075.65     1020.95     11.80 o
   0   7   1      728.26      905.57     11.13 o
   1   7   1       24.07       35.18      1.76 o
   2   7   1       14.99       39.87      1.94 o
   3   7   1      804.13      790.42     12.70 o
   4   7   1      690.97      627.07     10.54 o
   5   7   1     1633.69     1651.98     26.93 o
   6   7   1      811.65      840.05     14.43 o
   7   7   1      474.27      521.69     11.54 o
   8   7   1        5.84        9.64      4.26 o
   9   7   1      331.02      376.29     17.46 o
  10   7   1        2.24       -2.39      5.41 o
 -11   8   1       82.49       68.54      9.63 o
 -10   8   1       32.51       34.93      7.35 o
  -9   8   1       17.85       36.46      5.94 o
  -8   8   1       18.98       13.55      4.20 o
  -7   8   1      203.55      210.86      6.77 o
  -6   8   1       17.14       21.81      2.69 o
  -5   8   1      309.36      306.29      6.48 o
  -4   8   1      474.60      503.67      9.28 o
  -3   8   1      926.68      939.88     13.95 o
  -2   8   1       20.38       20.20      1.64 o
  -1   8   1       41.40       27.79      1.71 o
   0   8   1       95.35      114.77      4.22 o
   1   8   1      712.56      730.58      9.27 o
   2   8   1      165.37      134.75      3.75 o
   3   8   1      105.96      126.03      4.15 o
   4   8   1      932.11      906.77     14.44 o
   5   8   1      265.77      256.27      8.69 o
   6   8   1     1157.66     1248.89     23.39 o
   7   8   1      350.15      373.04     10.31 o
   8   8   1      112.34      115.11      8.86 o
   9   8   1        0.44       -1.00      4.70 o
  10   8   1        6.63        9.60      6.37 o
 -10   9   1       95.51       95.69      9.41 o
  -9   9   1       18.99       30.31      6.15 o
  -8   9   1      229.66      229.65      8.52 o
  -7   9   1      375.73      355.74      9.66 o
  -6   9   1       61.39       63.26      3.95 o
  -5   9   1       14.90        8.86      2.60 o
  -4   9   1       79.32       77.96      3.54 o
  -3   9   1       54.66       59.20      3.38 o
  -2   9   1      331.38      342.82      6.58 o
  -1   9   1      172.84      137.62      4.84 o
   0   9   1       80.15       57.89      3.47 o
   1   9   1      398.78      412.21      8.06 o
   2   9   1       19.05       34.29      1.97 o
   3   9   1        4.80        4.44      1.81 o
   4   9   1       19.96       22.32      2.29 o
   5   9   1     1058.49     1115.76     22.20 o
   6   9   1       34.63       27.34      3.73 o
   7   9   1        0.73       -0.10      3.95 o
   8   9   1        4.89        5.39      4.53 o
   9   9   1        0.36        2.22      9.32 o
  10   9   1       11.89        7.38     10.05 o
 -10  10   1        5.79        1.41      7.16 o
  -9  10   1        0.01        5.17      6.51 o
  -8  10   1        5.96       -0.09      5.09 o
  -7  10   1       96.84      121.71      6.40 o
  -6  10   1        8.98        9.36      2.96 o
  -5  10   1      513.13      504.09     10.66 o
  -4  10   1      197.83      179.37      4.85 o
  -3  10   1      293.28      321.81      6.82 o
  -2  10   1       25.39       19.20      2.38 o
  -1  10   1      282.90      261.51      7.57 o
   0  10   1     1070.44     1140.99     25.58 o
   1  10   1      458.25      433.14     10.24 o
   2  10   1       46.16       49.93      2.16 o
   3  10   1        1.29        4.35      1.73 o
   4  10   1     1933.86     2225.04     38.04 o
   5  10   1       30.46       27.38      2.31 o
   6  10   1        6.25        2.05      3.48 o
   7  10   1      172.44      163.57      8.44 o
   8  10   1       31.47       20.32      6.44 o
   9  10   1       41.30       45.55      9.78 o
  -9  11   1       60.07       72.56      9.38 o
  -8  11   1      499.12      608.04     22.85 o
  -7  11   1      417.20      451.95     17.50 o
  -6  11   1      464.39      502.04     14.23 o
  -5  11   1        1.48       -0.39      1.55 o
  -4  11   1        1.18        3.31      1.79 o
  -3  11   1        0.64        2.37      1.80 o
  -2  11   1       21.73       30.71      4.47 o
  -1  11   1      133.29      132.02      5.78 o
   0  11   1        2.89       11.04      3.65 o
   1  11   1      283.07      271.12      9.72 o
   2  11   1      154.64      146.30      5.68 o
   3  11   1       17.05        8.66      2.04 o
   4  11   1      231.37      221.84      6.13 o
   5  11   1       41.69       27.16      2.74 o
   6  11   1      177.54      134.43      7.68 o
   7  11   1      219.38      228.82     11.71 o
   8  11   1        0.01        7.11      5.73 o
  -8  12   1        0.87       14.72      8.86 o
  -7  12   1      309.53      382.03     18.65 o
  -6  12   1      401.67      385.67     13.00 o
  -5  12   1       83.55       94.30      4.12 o
  -4  12   1       99.04       84.52      4.44 o
  -3  12   1        5.59        1.11      3.58 o
  -2  12   1      671.66      699.73     17.43 o
  -1  12   1       23.75       19.95      3.75 o
   0  12   1      325.34      355.17     10.68 o
   1  12   1      294.36      298.77      9.94 o
   2  12   1      122.31       90.49      5.83 o
   3  12   1       19.45       20.40      2.54 o
   4  12   1       20.03       17.09      2.54 o
   5  12   1       15.63       12.39      3.48 o
   6  12   1      104.61      114.98     11.00 o
   7  12   1       76.96       73.71      8.00 o
   8  12   1        1.31        1.81      6.98 o
  -7  13   1       31.47       41.03      8.83 o
  -6  13   1       30.95       31.10      5.94 o
  -5  13   1        0.08       -0.60      3.64 o
  -4  13   1       17.82        0.73      6.90 o
  -3  13   1       15.18       17.25      5.51 o
  -2  13   1       63.25       46.07      6.54 o
  -1  13   1       65.35       75.80      6.98 o
   0  13   1      204.69      211.58      9.07 o
   1  13   1       36.14       34.50      5.60 o
   2  13   1       10.63        8.26      5.21 o
   3  13   1       12.83        2.02      5.06 o
   4  13   1      162.12      125.33     10.89 o
   5  13   1      548.94      614.30     26.20 o
   6  13   1      187.06      224.18     17.73 o
   7  13   1        8.77        5.35      9.49 o
  -6  14   1        0.03        5.94     14.40 o
  -5  14   1       10.77        6.46      4.17 o
  -4  14   1       19.80       13.57     10.41 o
  -3  14   1       82.94       61.13     15.64 o
  -2  14   1      104.37       91.99     11.82 o
  -1  14   1      326.73      306.72     14.22 o
   0  14   1        7.86        2.87      6.11 o
   1  14   1        0.11        3.93      5.54 o
   2  14   1       65.69       58.12     13.98 o
   3  14   1        0.91      -19.93     15.56 o
   4  14   1        0.17      -10.38     15.84 o
   5  14   1       62.87       44.64      8.75 o
  -5  15   1       31.40       22.12     19.12 o
 -12   0   2       25.41       22.08     15.50 o
 -10   0   2      167.74      156.72     10.24 o
  -8   0   2      545.06      582.57     23.51 o
  -6   0   2     1602.37     1567.92     25.43 o
  -4   0   2      528.90      556.62     16.66 o
  -2   0   2     4493.55     4914.60    116.22 o
   0   0   2    10589.88    13443.57    373.29 o
   2   0   2     4215.88     5134.68     69.73 o
   4   0   2      364.49      398.38      8.91 o
   6   0   2        9.45       16.40      3.75 o
   8   0   2      242.85      223.15     12.91 o
  10   0   2      965.11      958.95     35.64 o
 -13   1   2        9.30       15.30     12.40 o
 -12   1   2       14.36        8.59      5.92 o
 -11   1   2       50.16       71.94      7.09 o
 -10   1   2       59.72       72.50      4.32 o
  -9   1   2     1005.65     1071.19     20.91 o
  -8   1   2     1042.26     1081.07     17.39 o
  -7   1   2       23.65       18.98      2.38 o
  -6   1   2     1261.89     1316.50     15.91 o
  -5   1   2      113.03      120.72      3.81 o
  -4   1   2     2042.95     2125.49     25.09 o
  -3   1   2      170.74      145.04      4.85 o
  -2   1   2     4110.60     4353.65     82.20 o
  -1   1   2     6699.47     7834.53    228.14 o
   0   1   2     1907.21     1645.28     28.63 o
   1   1   2      347.67      277.44      3.79 o
   2   1   2     6646.87     6696.95     65.34 o
   3   1   2      465.13      569.65      6.96 o
   4   1   2      575.91      468.74      7.51 o
   5   1   2      308.38      297.78      6.22 o
   6   1   2       11.66        8.73      2.36 o
   7   1   2      749.26      738.25     14.07 o
   8   1   2      211.58      218.66      6.51 o
   9   1   2       55.84       57.37      4.85 o
  10   1   2       72.53       63.15      5.30 o
  11   1   2        0.08        4.90      8.89 o
 -13   2   2        0.13       -5.27     10.86 o
 -12   2   2       23.15       20.97      6.94 o
 -11   2   2      181.96      162.88      7.47 o
 -10   2   2        2.91        2.93      3.19 o
  -9   2   2      490.77      474.34     11.23 o
  -8   2   2      459.24      464.27     10.44 o
  -7   2   2      382.52      422.63      7.80 o
  -6   2   2      437.31      393.62      7.04 o
  -5   2   2      882.52      923.06     12.80 o
  -4   2   2     3040.68     3301.51     37.99 o
  -3   2   2    27826.90    47567.13    801.33 o
  -2   2   2    34381.32    15838.93   1113.01 o
  -1   2   2     3010.70     3345.92     38.97 o
   0   2   2      138.78      125.75      2.63 o
   1   2   2        0.63       -1.82      1.21 o
   2   2   2       25.25       11.85      1.18 o
   3   2   2     2146.36     2214.29     23.80 o
   4   2   2      341.21      336.48      5.63 o
   5   2   2     1132.03     1087.37     15.15 o
   6   2   2      449.55      489.27      8.93 o
   7   2   2      476.71      458.97      9.84 o
   8   2   2      104.05      111.20      5.68 o
   9   2   2       27.63       34.03      4.02 o
  10   2   2      390.25      358.56     13.08 o
  11   2   2      235.35      205.56     14.22 o
 -12   3   2        6.67       18.16      9.22 o
 -11   3   2      103.26       98.23      5.57 o
 -10   3   2      102.73       94.08      4.90 o
  -9   3   2        1.75        1.35      2.48 o
  -8   3   2       90.00       64.32      3.69 o
  -7   3   2       19.99       21.40      2.98 o
  -6   3   2      748.41      606.20     12.10 o
  -5   3   2      692.68      562.69      8.81 o
  -4   3   2     1050.96     1093.02     13.38 o
  -3   3   2      137.90       90.02      3.05 o
  -2   3   2        0.05        0.62      1.05 o
  -1   3   2        4.09        2.55      0.93 o
   0   3   2     2326.30     2585.80     24.07 o
   1   3   2     3330.71     3670.77     37.65 o
   2   3   2      427.58      481.55      6.36 o
   3   3   2      611.47      629.10      8.40 o
   4   3   2      829.94      901.89     10.99 o
   5   3   2      474.12      458.40      8.22 o
   6   3   2      179.55      219.17      6.04 o
   7   3   2      347.14      309.46      7.31 o
   8   3   2       69.20       53.95      4.15 o
   9   3   2     1344.63     1414.05     30.41 o
  10   3   2        1.99       -0.37      5.51 o
  11   3   2       68.19       57.81     11.49 o
 -12   4   2       41.72       37.47      9.87 o
 -11   4   2       32.93       34.49      6.32 o
 -10   4   2       23.96       28.53      3.28 o
  -9   4   2      421.45      424.12     10.62 o
  -8   4   2       77.06       84.78      4.69 o
  -7   4   2      460.36      477.31     10.59 o
  -6   4   2     1109.29     1043.31     18.24 o
  -5   4   2      626.22      704.40     12.57 o
  -4   4   2        9.25       16.43      1.56 o
  -3   4   2     6841.82     7257.47     87.08 o
  -2   4   2       28.95       10.74      1.15 o
  -1   4   2     1762.80     1501.80     17.90 o
   0   4   2       48.19       81.61      1.83 o
   1   4   2     1284.85     1249.27     13.31 o
   2   4   2       11.39       11.00      1.35 o
   3   4   2       44.61      123.90      3.32 o
   4   4   2      596.73      596.90      9.56 o
   5   4   2     1486.55     1390.10     18.97 o
   6   4   2      133.25      156.30      5.75 o
   7   4   2      385.32      366.31      8.01 o
   8   4   2        6.31        6.19      2.98 o
   9   4   2       83.37       74.71      4.89 o
  10   4   2      271.00      239.19     16.10 o
  11   4   2       10.15       11.15      8.93 o
 -12   5   2      358.96      356.49     22.58 o
 -11   5   2      930.47      940.04     37.59 o
 -10   5   2        3.48       -2.57      3.14 o
  -9   5   2       17.55       15.84      3.20 o
  -8   5   2     2582.76     2850.61     51.96 o
  -7   5   2      121.19      101.12      5.19 o
  -6   5   2      584.87      633.25     15.92 o
  -5   5   2       54.73       84.02      3.60 o
  -4   5   2      897.40      918.84     11.83 o
  -3   5   2     1606.86     1767.86     25.95 o
  -2   5   2     3972.85     4444.11     49.62 o
  -1   5   2       16.81        2.43      1.03 o
   0   5   2     2093.00     2136.44     20.75 o
   1   5   2       87.02      145.66      2.82 o
   2   5   2     1208.61     1319.15     15.05 o
   3   5   2      276.50      302.82      5.46 o
   4   5   2      826.55      882.46     12.20 o
   5   5   2      686.93      710.34     11.42 o
   6   5   2       10.60       11.95      2.51 o
   7   5   2        9.42       15.42      3.14 o
   8   5   2      301.68      325.03      9.50 o
   9   5   2        0.49        5.57      3.90 o
  10   5   2       24.13       23.85     11.13 o
  11   5   2       61.01       48.81     16.08 o
 -12   6   2       22.88        8.71      6.63 o
 -11   6   2       34.86       23.11      6.62 o
 -10   6   2      160.21      160.71      8.07 o
  -9   6   2        7.30        2.42      2.11 o
  -8   6   2     1273.86     1350.06     27.91 o
  -7   6   2     1474.13     1568.17     26.62 o
  -6   6   2      231.67      221.40      5.13 o
  -5   6   2        6.73        3.99      1.77 o
  -4   6   2        1.27        6.09      1.69 o
  -3   6   2      966.17      891.43     12.67 o
  -2   6   2      300.48      298.88      4.26 o
  -1   6   2     1389.41     1219.52     13.01 o
   0   6   2      171.49      204.87      3.49 o
   1   6   2      133.13      183.11      3.43 o
   2   6   2      250.72      275.46      4.79 o
   3   6   2      159.94      171.96      4.42 o
   4   6   2        7.27       13.01      2.42 o
   5   6   2      581.09      570.49     11.44 o
   6   6   2      721.92      735.79     13.47 o
   7   6   2      160.92      150.70      5.27 o
   8   6   2      100.21       99.22      5.46 o
   9   6   2        7.55        7.70      4.83 o
  10   6   2      251.78      227.82     14.91 o
 -11   7   2      164.43      173.41     12.62 o
 -10   7   2      448.61      474.40     18.74 o
  -9   7   2       14.38       12.69      3.83 o
  -8   7   2       65.95       56.72      3.97 o
  -7   7   2      330.93      335.76      7.66 o
  -6   7   2     1087.55     1075.86     16.55 o
  -5   7   2      166.47      186.44      4.64 o
  -4   7   2      368.96      320.67      7.21 o
  -3   7   2      633.84      729.62     11.77 o
  -2   7   2      259.58      257.23      4.29 o
  -1   7   2      445.26      341.01      5.09 o
   0   7   2       32.70       28.97      1.52 o
   1   7   2     4326.06     4693.79     45.28 o
   2   7   2     2491.49     2598.46     28.80 o
   3   7   2       42.11       24.50      2.29 o
   4   7   2      947.17     1012.35     17.37 o
   5   7   2       47.17       44.89      3.17 o
   6   7   2        3.42       10.58      2.42 o
   7   7   2        5.44       10.22      2.65 o
   8   7   2      118.48      120.46      6.81 o
   9   7   2       36.53       33.99      5.88 o
  10   7   2        6.73        2.78      7.97 o
 -11   8   2       63.99       38.76      7.04 o
 -10   8   2      105.72      100.62      8.50 o
  -9   8   2       20.66       21.65      4.81 o
  -8   8   2        2.63        2.66      2.21 o
  -7   8   2        0.02        1.15      2.14 o
  -6   8   2      319.11      324.44      7.27 o
  -5   8   2        4.87        7.35      2.09 o
  -4   8   2        3.13        1.10      1.50 o
  -3   8   2     1088.65     1141.38     15.42 o
  -2   8   2       86.28       87.29      2.72 o
  -1   8   2      325.61      351.08      6.45 o
   0   8   2        5.42       12.88      1.87 o
   1   8   2       27.03       35.63      1.92 o
   2   8   2     2575.40     2675.16     31.68 o
   3   8   2     2468.32     2475.44     32.83 o
   4   8   2      364.50      397.58      9.87 o
   5   8   2      261.71      262.24      6.75 o
   6   8   2       36.98       31.32      3.14 o
   7   8   2      160.08      180.05      6.42 o
   8   8   2       87.29       79.26      6.82 o
   9   8   2        1.10        2.10      6.39 o
  10   8   2       96.45      126.74     12.09 o
 -11   9   2       39.42       31.94     13.53 o
 -10   9   2      168.62      138.33     14.63 o
  -9   9   2      181.73      163.75      9.29 o
  -8   9   2        7.84        3.06      2.43 o
  -7   9   2      138.08      130.11      4.80 o
  -6   9   2        0.36        3.48      2.34 o
  -5   9   2       97.07      108.61      4.05 o
  -4   9   2       17.36       17.14      2.05 o
  -3   9   2      109.94      120.20      3.46 o
  -2   9   2        7.62        9.23      1.67 o
  -1   9   2      163.51      222.32      5.12 o
   0   9   2      295.54      274.54      5.92 o
   1   9   2      285.96      271.74      5.09 o
   2   9   2      526.12      470.71      8.73 o
   3   9   2       16.50       14.55      2.37 o
   4   9   2       44.03       29.66      2.79 o
   5   9   2      695.77      739.39     15.61 o
   6   9   2      151.70      107.65      5.02 o
   7   9   2      108.39      100.31      6.55 o
   8   9   2        0.31        1.10      5.22 o
   9   9   2       46.94       43.71      7.26 o
 -10  10   2       87.11       53.16     10.02 o
  -9  10   2       30.56       32.01      7.31 o
  -8  10   2        2.18       -1.24      3.91 o
  -7  10   2       35.63       37.18      3.45 o
  -6  10   2      392.26      368.47      9.20 o
  -5  10   2       37.37       48.23      3.24 o
  -4  10   2      768.11      738.04     14.68 o
  -3  10   2     1216.72     1256.03     19.85 o
  -2  10   2     1266.99     1239.90     21.44 o
  -1  10   2      121.94      127.81      5.60 o
   0  10   2        2.14       11.18      2.84 o
   1  10   2     1515.68     1644.88     26.72 o
   2  10   2      423.66      443.52      7.96 o
   3  10   2       13.60        9.51      2.06 o
   4  10   2       22.90       24.14      2.82 o
   5  10   2      271.42      322.96      8.81 o
   6  10   2      470.82      501.29     12.81 o
   7  10   2      169.89      184.23     11.92 o
   8  10   2      154.80      175.49     12.38 o
   9  10   2      186.97      214.29     15.64 o
  -9  11   2        9.87       12.72      7.35 o
  -8  11   2       22.53       16.49      5.89 o
  -7  11   2        1.23       -2.00      5.47 o
  -6  11   2        2.00        1.01      2.67 o
  -5  11   2        1.41       -1.19      2.64 o
  -4  11   2       24.59       28.45      2.51 o
  -3  11   2        2.66        6.99      1.84 o
  -2  11   2        8.89        9.75      2.04 o
  -1  11   2        5.01        9.23      3.23 o
   0  11   2        1.84        2.55      2.77 o
   1  11   2       25.77       16.12      3.43 o
   2  11   2       73.90       72.16      2.38 o
   3  11   2      443.87      443.43     10.07 o
   4  11   2      232.75      255.80      7.21 o
   5  11   2       10.39       19.19      2.73 o
   6  11   2       53.03       44.73      6.53 o
   7  11   2       11.15       21.82      8.47 o
   8  11   2       92.94       91.20     11.66 o
  -8  12   2      209.76      219.77     17.08 o
  -7  12   2        5.65        4.74      5.32 o
  -6  12   2       23.16       21.65      4.28 o
  -5  12   2      278.79      302.57      8.90 o
  -4  12   2       45.55       45.07      4.80 o
  -3  12   2      125.66      139.80      4.94 o
  -2  12   2        8.53       13.93      3.78 o
  -1  12   2      247.43      219.24      8.08 o
   0  12   2       83.54       89.88      5.85 o
   1  12   2      244.48      189.38      7.79 o
   2  12   2        4.21        5.02      3.67 o
   3  12   2      100.31      121.18      5.00 o
   4  12   2       41.09       36.60      3.50 o
   5  12   2        4.37        3.46      4.50 o
   6  12   2       41.21       59.87      9.39 o
   7  12   2       83.83      106.10     11.35 o
  -8  13   2       40.00       23.68      9.28 o
  -7  13   2       77.02       83.49      9.28 o
  -6  13   2        1.23        3.42      5.53 o
  -5  13   2      107.16      105.99     10.86 o
  -4  13   2      277.60      284.33     19.23 o
  -3  13   2        9.25        6.45      5.13 o
  -2  13   2       19.89        9.36      5.07 o
  -1  13   2      521.92      530.97     17.94 o
   0  13   2      220.01      202.15      9.87 o
   1  13   2      402.82      392.38     18.00 o
   2  13   2      291.28      331.66     13.53 o
   3  13   2       25.41       10.20      6.10 o
   4  13   2        8.36       13.44      9.03 o
   5  13   2        7.77       12.81      6.54 o
   6  13   2       19.71       24.51      7.64 o
  -6  14   2       54.01       76.29      9.07 o
  -5  14   2       10.06       16.34     12.96 o
  -4  14   2      345.30      301.99     28.93 o
  -3  14   2       36.95       30.60     21.58 o
  -2  14   2      101.51      110.26     20.06 o
  -1  14   2        0.31       -8.54      8.77 o
   0  14   2       58.46       25.71      7.54 o
   1  14   2       29.63       10.04      7.15 o
   2  14   2      145.06      123.26     15.03 o
   3  14   2       22.19       10.38     14.20 o
   4  14   2        0.41        1.59     10.88 o
   5  14   2       79.30       63.98     18.37 o
  -5  15   2      100.90      102.99     19.00 o
 -13   0   3       26.99       12.15     22.81 o
 -11   0   3       75.99       50.45      5.46 o
  -9   0   3       14.70        9.39      4.33 o
  -7   0   3      364.02      433.96     13.88 o
  -5   0   3      937.54      982.91     25.18 o
  -3   0   3     9058.79    10470.19    255.63 o
  -1   0   3     7055.98     8230.46    218.20 o
   1   0   3     2819.74     2932.03     54.98 o
   3   0   3       10.65        7.14      2.66 o
   5   0   3      428.86      433.53     14.88 o
   7   0   3      745.43      739.75     20.64 o
   9   0   3       50.37       51.75      5.46 o
  11   0   3       24.77       25.67     14.76 o
 -13   1   3       21.69       27.36     10.26 o
 -12   1   3       75.61       81.97      6.71 o
 -11   1   3     1183.95     1264.76     33.54 o
 -10   1   3       47.25       39.33      3.54 o
  -9   1   3      167.59      169.03      5.95 o
  -8   1   3        2.11        5.36      2.40 o
  -7   1   3      121.85      138.23      4.09 o
  -6   1   3      182.30      177.24      4.17 o
  -5   1   3       36.85       69.02      3.30 o
  -4   1   3     2188.45     2261.59     29.32 o
  -3   1   3     8644.05    10025.21    171.43 o
  -2   1   3     1003.21     1159.84     18.44 o
  -1   1   3     2393.91     1992.81     27.95 o
   0   1   3     7592.34     8188.17     85.41 o
   1   1   3      495.86      346.00      5.88 o
   2   1   3      741.65      658.11      8.86 o
   3   1   3      613.70      620.17      8.30 o
   4   1   3      677.26      589.15      8.14 o
   5   1   3      100.15       94.63      3.11 o
   6   1   3      534.68      515.98      9.95 o
   7   1   3       26.28       34.91      3.16 o
   8   1   3      189.68      201.97      6.70 o
   9   1   3       67.96       62.85      4.15 o
  10   1   3       44.67       46.81      7.55 o
  11   1   3       11.26       -0.93      8.40 o
 -13   2   3        0.18        8.06     11.41 o
 -12   2   3      154.49      137.07      9.67 o
 -11   2   3        0.74        5.38      3.30 o
 -10   2   3      152.76      145.94      6.29 o
  -9   2   3        1.05       -1.41      2.35 o
  -8   2   3      687.32      749.64     14.62 o
  -7   2   3       48.06       59.62      2.73 o
  -6   2   3    13388.60    17389.11    162.83 o
  -5   2   3     8206.70    10016.27    116.29 o
  -4   2   3      371.98      367.05      7.06 o
  -3   2   3      731.40      609.32      9.78 o
  -2   2   3      588.10      639.88     11.18 o
  -1   2   3     3167.05     3040.18     37.34 o
   0   2   3     1565.26     1537.03     15.41 o
   1   2   3      817.17      838.16      9.76 o
   2   2   3      567.65      540.14      9.31 o
   3   2   3     2391.94     2426.45     25.92 o
   4   2   3       37.84       27.12      2.33 o
   5   2   3      118.40       97.15      2.93 o
   6   2   3      141.31      135.36      4.14 o
   7   2   3     2309.65     2315.11     36.99 o
   8   2   3      411.73      375.02      9.46 o
   9   2   3      628.70      632.01     16.91 o
  10   2   3        3.54        6.62      6.35 o
  11   2   3       32.73       31.79      9.02 o
 -13   3   3       22.00       17.77     11.28 o
 -12   3   3      119.31       94.16      9.41 o
 -11   3   3       17.26       10.67      4.32 o
 -10   3   3       79.44       88.82      4.43 o
  -9   3   3      828.53      747.53     17.18 o
  -8   3   3      754.70      735.98     14.20 o
  -7   3   3      210.67      263.42      8.21 o
  -6   3   3     3431.53     3964.44     44.53 o
  -5   3   3      421.21      429.06      7.59 o
  -4   3   3      357.32      359.87      7.01 o
  -3   3   3      116.59      152.18      3.13 o
  -2   3   3        6.48       13.55      1.79 o
  -1   3   3       69.49       93.09      2.06 o
   0   3   3     1458.07     1391.67     15.88 o
   1   3   3     2307.58     2451.84     25.68 o
   2   3   3     3557.60     3720.36     38.66 o
   3   3   3     2421.03     2808.71     30.53 o
   4   3   3      617.23      542.90      7.89 o
   5   3   3      164.32      151.35      4.03 o
   6   3   3      939.61      971.40     15.71 o
   7   3   3       97.09       88.18      4.00 o
   8   3   3       34.94       38.79      3.44 o
   9   3   3      442.99      425.11     11.66 o
  10   3   3      297.09      300.44     13.39 o
  11   3   3        8.78       16.26     12.10 o
 -12   4   3      390.60      419.15     20.73 o
 -11   4   3      191.88      204.13      8.95 o
 -10   4   3      848.24      859.65     22.96 o
  -9   4   3      655.83      662.02     16.08 o
  -8   4   3       93.48      122.77      4.88 o
  -7   4   3       34.52       25.94      3.80 o
  -6   4   3     1923.67     1958.48     28.66 o
  -5   4   3      245.83      282.94      7.23 o
  -4   4   3     2485.56     2528.57     38.43 o
  -3   4   3      207.12      264.33      4.66 o
  -2   4   3       12.84       13.04      1.45 o
  -1   4   3      788.54      792.43      9.28 o
   0   4   3      539.75      394.82      5.29 o
   1   4   3      546.23      535.80      7.31 o
   2   4   3        2.31        4.54      1.79 o
   3   4   3      313.95      312.29      7.18 o
   4   4   3      936.14      946.42     13.50 o
   5   4   3      704.66      743.96     12.55 o
   6   4   3        2.28        6.32      2.57 o
   7   4   3      192.60      195.47      6.14 o
   8   4   3       54.19       59.00      4.43 o
   9   4   3      288.50      268.09     11.34 o
  10   4   3       78.00       60.43     10.73 o
 -12   5   3       61.30       55.32     11.60 o
 -11   5   3      874.36      852.31     35.01 o
 -10   5   3       29.25       31.14      6.36 o
  -9   5   3      602.67      613.86     16.84 o
  -8   5   3       21.41       14.64      3.92 o
  -7   5   3       71.40       70.29      4.36 o
  -6   5   3       27.53       52.06      3.85 o
  -5   5   3     3226.87     3634.87     48.73 o
  -4   5   3      163.03      128.99      4.58 o
  -3   5   3      229.93      209.00      3.81 o
  -2   5   3       35.97       59.24      1.77 o
  -1   5   3      520.81      522.06      6.58 o
   0   5   3        1.03        1.43      1.21 o
   1   5   3     1635.53     1785.55     19.14 o
   2   5   3     5108.00     5465.98     50.18 o
   3   5   3      982.17     1035.34     14.79 o
   4   5   3      107.94      121.06      3.91 o
   5   5   3        1.89        5.71      2.47 o
   6   5   3        8.52       18.45      2.90 o
   7   5   3      317.37      299.87      8.00 o
   8   5   3      134.04      118.57      5.64 o
   9   5   3        5.51        4.76      3.76 o
  10   5   3        1.58       -0.87      8.36 o
 -12   6   3        0.48       -9.71      6.47 o
 -11   6   3      130.50      161.04     13.45 o
 -10   6   3      254.36      268.20     12.14 o
  -9   6   3       10.13        6.45      3.65 o
  -8   6   3       12.25        4.54      3.37 o
  -7   6   3       36.25       35.58      3.20 o
  -6   6   3      997.79      997.39     16.56 o
  -5   6   3      216.07      276.42      6.33 o
  -4   6   3       76.11       45.91      2.26 o
  -3   6   3        2.74       16.17      1.54 o
  -2   6   3      756.73      734.82      9.27 o
  -1   6   3     1430.66     1499.91     18.70 o
   0   6   3      178.06      193.36      3.79 o
   1   6   3       53.58       72.82      2.49 o
   2   6   3     2486.56     2600.36     29.57 o
   3   6   3      225.96      269.98      5.72 o
   4   6   3       19.02       18.57      2.81 o
   5   6   3      433.51      396.34      8.95 o
   6   6   3        0.35       -1.46      2.93 o
   7   6   3     1168.36     1099.68     23.77 o
   8   6   3      962.22     1021.91     24.81 o
   9   6   3       65.88       63.84      9.86 o
  10   6   3        0.11       -0.33      8.99 o
 -12   7   3        0.78       -8.31      7.67 o
 -11   7   3       76.89       87.44      8.58 o
 -10   7   3      408.69      397.57     13.60 o
  -9   7   3        0.55        1.84      4.13 o
  -8   7   3       58.07       60.31      4.21 o
  -7   7   3      172.73      167.33      5.58 o
  -6   7   3      117.37       93.35      3.66 o
  -5   7   3       89.07      106.93      4.30 o
  -4   7   3      152.85      141.51      3.60 o
  -3   7   3      951.00      949.26     12.95 o
  -2   7   3     2732.39     2857.78     35.46 o
  -1   7   3     1184.63     1351.10     14.28 o
   0   7   3      197.97      249.52      4.29 o
   1   7   3        3.57        7.85      1.78 o
   2   7   3      193.60      159.26      4.02 o
   3   7   3      350.13      383.90      7.12 o
   4   7   3       20.80       35.28      3.14 o
   5   7   3      543.00      547.25     12.68 o
   6   7   3        0.24        6.19      2.73 o
   7   7   3        4.50        5.37      3.26 o
   8   7   3       27.00       30.56      5.88 o
   9   7   3       52.97       52.36      8.80 o
  10   7   3       28.99       56.31     12.38 o
 -11   8   3       15.81       21.75      8.16 o
 -10   8   3        0.29       13.52      6.08 o
  -9   8   3       88.68       91.67      6.83 o
  -8   8   3      236.39      188.50      6.36 o
  -7   8   3      210.97      206.79      6.70 o
  -6   8   3      472.74      519.18     11.07 o
  -5   8   3       89.68       97.71      3.81 o
  -4   8   3       10.55        4.30      1.88 o
  -3   8   3      689.73      640.28      9.80 o
  -2   8   3       13.82        4.49      1.49 o
  -1   8   3      890.44      856.35     10.84 o
   0   8   3     1191.19     1069.13     13.04 o
   1   8   3      130.92      115.86      3.51 o
   2   8   3      220.82      198.38      5.81 o
   3   8   3      364.15      355.48      8.13 o
   4   8   3     1363.80     1479.10     23.99 o
   5   8   3      222.32      206.02      6.71 o
   6   8   3       25.49       36.42      4.73 o
   7   8   3      100.81      116.05      6.71 o
   8   8   3       40.65       52.58      7.27 o
   9   8   3       15.34       17.07      7.52 o
 -11   9   3       50.49       46.64     10.69 o
 -10   9   3      158.72      182.60     17.93 o
  -9   9   3      366.56      366.00     13.24 o
  -8   9   3      131.85      111.65      7.19 o
  -7   9   3        2.92        3.83      3.03 o
  -6   9   3       30.45       20.17      2.91 o
  -5   9   3       93.87       97.62      3.85 o
  -4   9   3       82.74       84.65      3.18 o
  -3   9   3       19.92       21.46      1.57 o
  -2   9   3      525.89      514.27      9.34 o
  -1   9   3      564.52      505.62      9.71 o
   0   9   3      243.13      242.90      4.90 o
   1   9   3      371.01      313.07      6.01 o
   2   9   3     1871.80     1983.68     29.81 o
   3   9   3     1049.69      999.12     16.26 o
   4   9   3      273.84      296.82      7.31 o
   5   9   3        7.17        3.73      3.04 o
   6   9   3      271.82      304.62      9.64 o
   7   9   3       13.80       14.41      5.14 o
   8   9   3       36.59       31.05      7.17 o
   9   9   3      271.52      306.66     18.66 o
 -10  10   3       35.83       31.93      9.52 o
  -9  10   3       79.17       54.03      7.41 o
  -8  10   3      132.07      153.14      7.29 o
  -7  10   3      858.24      865.69     22.09 o
  -6  10   3      346.27      396.78      9.07 o
  -5  10   3      304.60      258.70      6.35 o
  -4  10   3      138.70      131.28      3.76 o
  -3  10   3       11.72        9.42      2.42 o
  -2  10   3      276.68      264.30      6.38 o
  -1  10   3       43.81       45.73      2.80 o
   0  10   3       29.18       36.16      3.65 o
   1  10   3       75.95       98.47      2.95 o
   2  10   3        4.86       26.55      2.24 o
   3  10   3      148.88      197.75      5.72 o
   4  10   3      734.68      805.17     16.52 o
   5  10   3        1.96        5.63      3.45 o
   6  10   3       15.88       20.51      4.14 o
   7  10   3       21.61       15.03      8.27 o
   8  10   3       10.11       -3.84      7.05 o
  -9  11   3       24.84       27.87     12.22 o
  -8  11   3       87.25       77.94      7.90 o
  -7  11   3        0.21        4.73      3.61 o
  -6  11   3       36.61       33.99      4.89 o
  -5  11   3       14.22        8.66      2.64 o
  -4  11   3       14.83       14.94      2.72 o
  -3  11   3       75.81       77.31      5.12 o
  -2  11   3      154.86      129.24      5.10 o
  -1  11   3       23.86       21.57      2.83 o
   0  11   3       20.98       18.18      3.12 o
   1  11   3        5.05        4.43      2.28 o
   2  11   3       91.87       75.18      3.09 o
   3  11   3       70.25       69.09      4.73 o
   4  11   3       21.59       12.60      2.94 o
   5  11   3      126.88      138.75      5.96 o
   6  11   3       53.76       81.24      9.51 o
   7  11   3       18.57       25.43      7.72 o
  -9  12   3       43.28       53.19     10.39 o
  -8  12   3        0.03        5.52      6.33 o
  -7  12   3       30.86       51.08      6.62 o
  -6  12   3       50.99       64.23      4.72 o
  -5  12   3        9.01       29.59      4.65 o
  -4  12   3        5.93        3.57      2.57 o
  -3  12   3        0.34       -0.95      2.83 o
  -2  12   3      526.06      445.78     13.47 o
  -1  12   3      276.39      311.67      8.93 o
   0  12   3      265.32      331.40      9.16 o
   1  12   3      433.42      427.09     11.19 o
   2  12   3      148.08      133.33      5.35 o
   3  12   3        4.17       11.05      2.74 o
   4  12   3      343.92      361.61     14.56 o
   5  12   3        0.01        0.62      4.12 o
   6  12   3       30.02       21.28      8.65 o
   7  12   3       82.22       94.33     11.42 o
  -8  13   3      112.64      115.07     22.29 o
  -7  13   3       78.04       66.58      8.03 o
  -6  13   3        0.21       -1.42      5.12 o
  -5  13   3      162.99      189.15     10.89 o
  -4  13   3      431.77      380.28     18.85 o
  -3  13   3       69.15       77.28      7.37 o
  -2  13   3       64.51       72.34      6.51 o
  -1  13   3       63.96       72.86      6.68 o
   0  13   3        4.35       11.44      4.82 o
   1  13   3       43.39       36.86     10.26 o
   2  13   3       64.37       69.62      7.64 o
   3  13   3       51.77       75.33      8.11 o
   4  13   3       28.11       26.66      6.27 o
   5  13   3        0.89       -1.99      6.52 o
   6  13   3       16.92        6.78     13.13 o
  -6  14   3       78.92       71.52      9.74 o
  -5  14   3       38.71       58.67      8.95 o
  -4  14   3        4.74       61.17     31.95 o
  -3  14   3      130.22       99.82     30.36 o
  -2  14   3      483.80      441.14     27.61 o
  -1  14   3        0.07      -11.83      7.89 o
   0  14   3        1.11        2.68      8.10 o
   1  14   3       13.62       21.62     12.32 o
   2  14   3       16.28       -2.45      9.55 o
   3  14   3        2.62       20.90     11.87 o
   4  14   3       82.18       88.95     13.51 o
  -5  15   3       11.08       -6.55     19.94 o
  -4  15   3       20.39       61.45     24.31 o
 -12   0   4      142.54      141.09     15.60 o
 -10   0   4      411.23      418.06     17.56 o
  -8   0   4      974.42     1037.55     28.14 o
  -6   0   4       56.94       78.31      5.01 o
  -4   0   4     7470.56     8130.00    138.58 o
  -2   0   4     1379.11     1104.93     24.18 o
   0   0   4     4659.66     5408.65     79.07 o
   2   0   4      571.87      492.70     11.51 o
   4   0   4     1248.84     1148.86     21.54 o
   6   0   4       42.17       44.77      7.29 o
   8   0   4        1.36       10.62      8.41 o
  10   0   4       21.86       25.90     13.46 o
 -13   1   4       70.52       41.95     11.10 o
 -12   1   4      112.25      109.62      8.15 o
 -11   1   4       62.90       44.99      5.11 o
 -10   1   4        9.18       10.43      3.57 o
  -9   1   4      387.09      399.20     10.86 o
  -8   1   4       42.45       61.65      3.93 o
  -7   1   4      172.56      178.68      4.88 o
  -6   1   4     3142.17     3316.16     38.66 o
  -5   1   4      379.12      300.32      5.54 o
  -4   1   4      466.22      349.89      7.01 o
  -3   1   4      264.67      167.40      5.23 o
  -2   1   4       13.46        9.64      1.48 o
  -1   1   4      239.79      181.07      4.99 o
   0   1   4      949.58      872.27     12.46 o
   1   1   4      997.53      929.83     12.14 o
   2   1   4      291.67      319.37      5.64 o
   3   1   4      855.68      847.67     11.76 o
   4   1   4     1541.19     1562.12     20.51 o
   5   1   4     1471.00     1561.69     21.06 o
   6   1   4      282.94      253.43      7.26 o
   7   1   4      135.86      131.40      6.05 o
   8   1   4       59.68       63.87      5.77 o
   9   1   4      186.61      153.69      7.71 o
  10   1   4      139.79      146.33     10.97 o
 -13   2   4       36.14       27.83     10.34 o
 -12   2   4       40.74       33.10      8.40 o
 -11   2   4      320.10      330.79     11.38 o
 -10   2   4       18.80       18.92      3.83 o
  -9   2   4      755.08      747.22     16.59 o
  -8   2   4      430.49      445.81     10.11 o
  -7   2   4      233.26      267.98      9.86 o
  -6   2   4     3868.21     4145.30     43.78 o
  -5   2   4       69.57       89.50      3.83 o
  -4   2   4      992.74      916.48     13.25 o
  -3   2   4      872.59      932.55     16.37 o
  -2   2   4      469.09      501.29      8.11 o
  -1   2   4     1507.96     1567.84     20.73 o
   0   2   4       90.14       53.88      2.32 o
   1   2   4      217.57      222.12      5.21 o
   2   2   4     2319.25     2280.14     26.32 o
   3   2   4       48.20       58.21      2.77 o
   4   2   4     2469.28     2324.91     27.82 o
   5   2   4        2.48        5.23      2.43 o
   6   2   4       39.97       32.79      4.59 o
   7   2   4      375.56      388.77      9.98 o
   8   2   4       12.81       17.83      3.58 o
   9   2   4      462.36      491.58     17.74 o
  10   2   4       69.57       72.14      9.40 o
 -13   3   4       59.03       46.54     13.48 o
 -12   3   4       47.72       45.88      9.40 o
 -11   3   4      201.17      219.26     10.69 o
 -10   3   4       60.32       68.49      4.88 o
  -9   3   4     1347.77     1467.68     32.96 o
  -8   3   4        0.56        3.10      2.19 o
  -7   3   4      481.18      475.67     11.13 o
  -6   3   4       60.12       70.45      3.92 o
  -5   3   4     2574.03     2883.86     38.34 o
  -4   3   4       14.67       34.51      1.62 o
  -3   3   4     3255.72     3142.70     59.80 o
  -2   3   4       62.08       54.79      2.66 o
  -1   3   4     5495.12     5784.86     64.27 o
   0   3   4     6978.96     8224.18     96.52 o
   1   3   4       11.88        5.75      1.81 o
   2   3   4      156.18      187.94      4.91 o
   3   3   4     1024.54     1060.42     14.35 o
   4   3   4      242.79      278.97      5.64 o
   5   3   4      219.29      241.14      6.26 o
   6   3   4       82.70       80.64      4.13 o
   7   3   4      674.92      669.25     15.41 o
   8   3   4        0.03        5.42      3.61 o
   9   3   4      865.19      862.39     22.76 o
  10   3   4        0.69       -8.23      8.43 o
 -13   4   4      105.14      119.22     13.94 o
 -12   4   4      255.28      289.07     17.77 o
 -11   4   4      109.11      126.64      7.37 o
 -10   4   4       16.69       16.09      2.59 o
  -9   4   4     1357.45     1425.55     35.87 o
  -8   4   4       24.58       25.80      4.19 o
  -7   4   4       26.62       42.04      3.05 o
  -6   4   4     1949.81     2143.53     31.79 o
  -5   4   4      346.73      339.41      6.71 o
  -4   4   4       42.79       42.82      2.50 o
  -3   4   4        0.86        5.98      1.46 o
  -2   4   4      260.55      207.32      4.30 o
  -1   4   4       12.12       40.27      1.77 o
   0   4   4      169.38      153.28      3.68 o
   1   4   4      880.40      823.49     10.12 o
   2   4   4     3545.94     4164.90     47.93 o
   3   4   4      200.48      216.22      4.81 o
   4   4   4       30.42       32.79      3.14 o
   5   4   4      319.98      283.20      7.35 o
   6   4   4        4.96        1.76      3.31 o
   7   4   4       97.46       86.53      5.33 o
   8   4   4       15.77       16.48      4.76 o
   9   4   4      421.56      385.57     14.60 o
  10   4   4      148.80      118.72     13.76 o
 -12   5   4      144.79      153.37     15.22 o
 -11   5   4        3.36        3.58      6.09 o
 -10   5   4      211.07      236.31     10.70 o
  -9   5   4      180.87      178.61      8.43 o
  -8   5   4      111.16       89.05      5.35 o
  -7   5   4       15.25       17.94      3.47 o
  -6   5   4        2.42        2.99      2.63 o
  -5   5   4        2.69       11.28      2.43 o
  -4   5   4      116.47      139.07      4.64 o
  -3   5   4       55.89       32.79      1.85 o
  -2   5   4     1667.38     1725.69     21.66 o
  -1   5   4     6081.00     6640.76     70.85 o
   0   5   4      319.94      300.51      5.24 o
   1   5   4     1900.21     1909.89     22.63 o
   2   5   4     1403.36     1435.21     18.75 o
   3   5   4       77.57      101.11      3.31 o
   4   5   4      146.50      153.26      6.22 o
   5   5   4      103.12      101.85      4.52 o
   6   5   4      390.41      360.61     10.34 o
   7   5   4        1.58        2.07      3.70 o
   8   5   4        3.86        0.85      4.70 o
   9   5   4       22.43       28.92      9.81 o
  10   5   4       35.88       48.94     11.12 o
 -12   6   4        4.60       -5.26      8.21 o
 -11   6   4        5.83        4.85      4.81 o
 -10   6   4        0.26       -0.36      3.94 o
  -9   6   4       39.53       29.17      4.08 o
  -8   6   4        4.58        4.84      2.65 o
  -7   6   4       81.84       87.38      5.20 o
  -6   6   4      659.78      608.00     12.17 o
  -5   6   4      780.53      795.74     13.34 o
  -4   6   4      800.47      834.71     13.79 o
  -3   6   4       34.39       32.58      1.80 o
  -2   6   4      125.76      188.72      3.82 o
  -1   6   4       38.89       50.72      2.03 o
   0   6   4        1.30       25.95      2.35 o
   1   6   4       55.47       68.56      2.76 o
   2   6   4      975.65      830.18     12.57 o
   3   6   4       25.92       27.38      3.41 o
   4   6   4      695.82      596.67     10.40 o
   5   6   4     1058.74     1118.06     20.23 o
   6   6   4        2.62        3.63      3.88 o
   7   6   4       69.21       71.45      5.57 o
   8   6   4       11.26       10.83      4.94 o
   9   6   4       77.53       64.58     13.75 o
 -12   7   4       16.87        3.21      7.89 o
 -11   7   4      160.78      165.50     13.36 o
 -10   7   4      156.84      135.71      7.67 o
  -9   7   4       56.66       49.30      4.07 o
  -8   7   4      527.31      598.11     13.55 o
  -7   7   4        9.40       13.99      2.78 o
  -6   7   4      188.51      213.18      6.59 o
  -5   7   4      161.66      213.67      6.36 o
  -4   7   4      439.46      540.84      9.21 o
  -3   7   4      463.18      489.66      7.18 o
  -2   7   4        7.90        4.76      1.42 o
  -1   7   4       60.45       56.71      2.35 o
   0   7   4      429.01      434.51      6.90 o
   1   7   4       48.12       43.11      2.48 o
   2   7   4      199.89      210.85      4.79 o
   3   7   4        0.40        4.45      2.16 o
   4   7   4      123.85      107.80      4.38 o
   5   7   4        1.30        6.81      2.96 o
   6   7   4      156.81      165.06      6.49 o
   7   7   4        9.97       10.40      3.94 o
   8   7   4        1.87       12.95      5.70 o
   9   7   4        9.12       -4.73      8.65 o
 -11   8   4      236.73      210.05     13.12 o
 -10   8   4        9.11       17.70      4.50 o
  -9   8   4      152.08      124.82      7.74 o
  -8   8   4      126.06      116.30      5.63 o
  -7   8   4      115.78       79.52      4.32 o
  -6   8   4      918.85      934.28     17.92 o
  -5   8   4       44.30       37.55      2.39 o
  -4   8   4     1201.20     1193.85     16.04 o
  -3   8   4      427.05      350.37      6.65 o
  -2   8   4      252.82      226.65      5.56 o
  -1   8   4      404.31      460.04      7.18 o
   0   8   4      617.71      654.76      9.14 o
   1   8   4     1630.95     1749.89     23.69 o
   2   8   4      513.49      536.97      9.88 o
   3   8   4      330.09      364.21      7.24 o
   4   8   4      353.42      368.57      9.46 o
   5   8   4       69.00      100.26      5.37 o
   6   8   4      376.30      414.94     12.11 o
   7   8   4      292.16      276.12     10.19 o
   8   8   4        1.55       16.20      6.78 o
   9   8   4      161.24      143.77     13.84 o
 -11   9   4       53.90       53.91     15.18 o
 -10   9   4        1.69       12.51      7.65 o
  -9   9   4       54.49       52.28      5.93 o
  -8   9   4      106.11      104.62      7.04 o
  -7   9   4      494.07      541.94     12.30 o
  -6   9   4       27.88       27.24      3.03 o
  -5   9   4        1.49        3.52      1.53 o
  -4   9   4      465.07      412.75      8.41 o
  -3   9   4      190.08      198.34      4.38 o
  -2   9   4      377.05      330.12      6.22 o
  -1   9   4      257.95      244.13      5.24 o
   0   9   4     1500.32     1544.12     19.90 o
   1   9   4     2319.58     2653.53     35.75 o
   2   9   4       52.20       44.75      2.74 o
   3   9   4       62.02       54.62      2.93 o
   4   9   4        2.01        5.92      3.58 o
   5   9   4      198.35      186.12      9.78 o
   6   9   4       24.32       24.84      5.17 o
   7   9   4       28.71       33.17      6.56 o
   8   9   4       10.44        9.73      9.53 o
 -10  10   4       11.43       16.64      8.83 o
  -9  10   4       53.72       58.93      7.56 o
  -8  10   4       32.11       28.38      4.14 o
  -7  10   4        3.52        1.66      3.22 o
  -6  10   4        5.35        3.66      3.03 o
  -5  10   4      100.24       79.85      3.04 o
  -4  10   4      196.90      208.50      4.81 o
  -3  10   4      181.04      196.86      6.40 o
  -2  10   4        8.33        3.42      2.05 o
  -1  10   4      411.18      349.99      7.85 o
   0  10   4      508.82      407.44      7.44 o
   1  10   4      680.08      736.83     13.40 o
   2  10   4       15.57       31.03      2.86 o
   3  10   4        6.25        5.62      2.25 o
   4  10   4       27.90       36.75      3.66 o
   5  10   4        7.97       -5.17      3.44 o
   6  10   4      142.08      149.78     12.09 o
   7  10   4       43.73       36.88      7.98 o
 -10  11   4        0.06        1.55      7.34 o
  -9  11   4        2.05       -1.28      7.40 o
  -8  11   4      127.01      146.43     12.32 o
  -7  11   4        7.93        5.77      3.82 o
  -6  11   4      307.70      296.22      9.21 o
  -5  11   4        2.29       -0.42      2.06 o
  -4  11   4        2.89        2.61      2.08 o
  -3  11   4      378.62      397.93      9.35 o
  -2  11   4      400.43      398.26     10.08 o
  -1  11   4      359.39      387.12      9.47 o
   0  11   4        0.40        3.78      2.44 o
   1  11   4        1.41        6.65      2.13 o
   2  11   4        0.32       -1.32      2.08 o
   3  11   4       90.06       80.95      5.11 o
   4  11   4      107.63       91.77      4.54 o
   5  11   4        0.03       17.82      7.86 o
   6  11   4      133.02      135.58     14.49 o
   7  11   4       33.44       28.96      9.04 o
  -9  12   4      146.39      155.41     15.75 o
  -8  12   4        9.32        8.62      6.05 o
  -7  12   4      122.89       83.81      9.47 o
  -6  12   4      214.17      169.27     11.00 o
  -5  12   4      355.29      316.06     13.75 o
  -4  12   4       42.62       57.18      3.87 o
  -3  12   4      205.05      230.28      8.82 o
  -2  12   4      415.54      433.51     11.07 o
  -1  12   4      151.31      114.75      4.95 o
   0  12   4      202.55      171.39      6.55 o
   1  12   4      220.70      203.07      8.27 o
   2  12   4      344.68      350.95     10.33 o
   3  12   4       38.95       20.98      4.43 o
   4  12   4        3.44        3.16      4.07 o
   5  12   4       71.22       67.29      9.03 o
   6  12   4        7.38       15.67      7.33 o
  -8  13   4       56.22       52.55      9.22 o
  -7  13   4       12.77        5.81      5.40 o
  -6  13   4        4.43        1.17      6.14 o
  -5  13   4       22.99       43.49      5.45 o
  -4  13   4       20.87       17.39      4.85 o
  -3  13   4       50.14       22.50      5.21 o
  -2  13   4       64.19       56.73      6.21 o
  -1  13   4      158.59      173.95     12.37 o
   0  13   4       16.37       30.64      5.76 o
   1  13   4      162.47      158.42     12.53 o
   2  13   4       15.47       11.12     11.83 o
   3  13   4      128.67       98.11      8.02 o
   4  13   4       59.55       55.48      9.78 o
   5  13   4        4.66       21.46      7.55 o
  -6  14   4       81.51       90.11     10.77 o
  -5  14   4      492.96      573.98     33.99 o
  -4  14   4        0.57        4.28     11.33 o
  -3  14   4       17.76       45.75     17.65 o
  -2  14   4        7.38        4.41     12.82 o
  -1  14   4        7.87       -5.45      7.38 o
   0  14   4        0.07       -2.83      6.85 o
   1  14   4      136.75      107.21     23.25 o
   2  14   4       63.06      103.56     19.40 o
   3  14   4      176.46      219.73     17.94 o
   4  14   4        1.47       -2.48      5.88 o
  -5  15   4       50.11       27.59     24.04 o
  -4  15   4       22.96       34.95     12.38 o
  -3  15   4        9.03       11.21     12.73 o
   2  15   4       11.11       19.39     19.12 o
 -13   0   5      560.36      573.17     43.08 o
 -11   0   5      119.91      146.45     12.35 o
  -9   0   5     1773.10     1798.22     52.09 o
  -7   0   5     1664.84     1628.61     34.87 o
  -5   0   5      406.03      637.52     15.69 o
  -3   0   5     1005.64     1039.77     27.62 o
  -1   0   5      269.02      160.74      6.05 o
   1   0   5     3900.82     3711.49     58.31 o
   3   0   5      315.49      279.43      8.35 o
   5   0   5      968.48      980.52     25.19 o
   7   0   5      431.86      405.74     18.17 o
   9   0   5       38.85       15.28     10.37 o
 -13   1   5        6.95        1.12      9.42 o
 -12   1   5       57.60       81.65      9.84 o
 -11   1   5        3.70        7.37      4.80 o
 -10   1   5        0.60        2.93      3.46 o
  -9   1   5       16.56       21.48      3.20 o
  -8   1   5       34.04       22.06      3.13 o
  -7   1   5      122.46      117.35      4.92 o
  -6   1   5      428.05      513.48     10.73 o
  -5   1   5       82.05       84.54      5.53 o
  -4   1   5     1608.33     1667.35     28.90 o
  -3   1   5      526.43      529.84      9.47 o
  -2   1   5      832.60      760.29     13.32 o
  -1   1   5     3372.10     3335.95     41.42 o
   0   1   5      149.55      163.98      4.53 o
   1   1   5     4378.57     4818.59     56.14 o
   2   1   5      363.37      303.52      5.91 o
   3   1   5      120.48      120.38      6.24 o
   4   1   5       50.46       84.08      4.34 o
   5   1   5       61.11       58.50      4.28 o
   6   1   5      165.32      207.56      8.21 o
   7   1   5      888.95      898.58     20.57 o
   8   1   5      338.72      352.43     12.87 o
   9   1   5      277.32      237.29     12.43 o
  10   1   5        0.24       -5.59      8.18 o
 -13   2   5        8.15       16.86     10.11 o
 -12   2   5       56.95       42.75     13.42 o
 -11   2   5      135.71      138.88      7.76 o
 -10   2   5      500.49      543.39     16.23 o
  -9   2   5      651.90      704.08     16.33 o
  -8   2   5      179.14      165.63      6.01 o
  -7   2   5      695.29      695.90     13.21 o
  -6   2   5       78.64       90.99      4.06 o
  -5   2   5        0.01        1.84      1.95 o
  -4   2   5     2175.41     2264.84     37.75 o
  -3   2   5     1301.26     1246.88     19.70 o
  -2   2   5      404.44      341.49      6.62 o
  -1   2   5      803.49      677.61     10.90 o
   0   2   5      801.69      763.71     10.92 o
   1   2   5      896.60      845.54     12.27 o
   2   2   5       65.17       64.64      4.12 o
   3   2   5      122.69      175.66      4.70 o
   4   2   5     1417.73     1467.81     20.18 o
   5   2   5        2.60        3.34      2.85 o
   6   2   5      630.75      644.68     14.50 o
   7   2   5      390.78      409.77     12.28 o
   8   2   5       16.63       23.56      4.98 o
   9   2   5        8.94        7.88      7.00 o
  10   2   5       16.40       16.69      8.57 o
 -13   3   5        0.46        8.85     10.16 o
 -12   3   5      303.11      311.60     20.20 o
 -11   3   5       22.36       16.61      4.15 o
 -10   3   5      238.06      227.26     10.12 o
  -9   3   5        5.72        4.95      2.80 o
  -8   3   5     1505.38     1682.50     26.60 o
  -7   3   5      991.38     1054.12     19.40 o
  -6   3   5     3663.84     3870.69     46.14 o
  -5   3   5      263.80      275.83      5.33 o
  -4   3   5      565.61      464.33      8.66 o
  -3   3   5      392.21      363.85      7.37 o
  -2   3   5      462.48      420.17      6.69 o
  -1   3   5      123.29      182.66      4.25 o
   0   3   5      803.61      855.17     11.69 o
   1   3   5      450.40      528.18     11.40 o
   2   3   5      870.06      766.00     10.86 o
   3   3   5       20.21       22.12      3.74 o
   4   3   5        0.95        2.26      2.43 o
   5   3   5       65.24       72.14      3.90 o
   6   3   5      502.94      468.49     10.81 o
   7   3   5      377.14      370.28     10.83 o
   8   3   5      124.74      119.04      7.76 o
   9   3   5        5.30       13.59      7.02 o
 -13   4   5       10.70       32.09     13.26 o
 -12   4   5      184.81      174.12     15.48 o
 -11   4   5       52.62       49.75      5.18 o
 -10   4   5       24.78       22.66      2.67 o
  -9   4   5      649.56      693.05     17.76 o
  -8   4   5     2038.69     2229.29     41.85 o
  -7   4   5        0.18        1.10      2.45 o
  -6   4   5       11.51       10.01      2.21 o
  -5   4   5      398.68      484.91      9.01 o
  -4   4   5      372.10      398.05      8.11 o
  -3   4   5       71.30       87.41      2.84 o
  -2   4   5      189.59      230.74      4.49 o
  -1   4   5     2465.35     2748.93     31.03 o
   0   4   5     1344.77     1269.61     18.51 o
   1   4   5     1320.68     1444.64     17.58 o
   2   4   5     1639.87     1513.52     19.48 o
   3   4   5       27.92       29.83      2.83 o
   4   4   5      841.31      783.68     12.76 o
   5   4   5        0.65        3.28      2.85 o
   6   4   5     2335.03     2281.86     45.68 o
   7   4   5      282.74      281.84     10.85 o
   8   4   5       57.30       71.20      9.36 o
   9   4   5       37.24       45.70      8.16 o
 -13   5   5        2.15        7.47     10.67 o
 -12   5   5      215.50      241.52     19.22 o
 -11   5   5      300.29      278.18     15.50 o
 -10   5   5       52.62       52.24      6.92 o
  -9   5   5      479.12      478.08     15.11 o
  -8   5   5       50.40       56.89      4.36 o
  -7   5   5      177.80      158.53      8.24 o
  -6   5   5      207.58      191.68      5.22 o
  -5   5   5     1601.89     1701.35     27.59 o
  -4   5   5     2459.60     2397.38     34.73 o
  -3   5   5      294.40      296.23      5.73 o
  -2   5   5     1678.98     1529.76     20.03 o
  -1   5   5      583.89      598.65      8.82 o
   0   5   5       45.93       33.30      2.29 o
   1   5   5      390.13      310.79      7.17 o
   2   5   5      346.18      390.82      7.95 o
   3   5   5      530.34      519.84      8.68 o
   4   5   5        6.05       14.33      3.06 o
   5   5   5       73.92       69.27      4.52 o
   6   5   5        5.90       18.02      3.71 o
   7   5   5        1.08       -3.24      4.47 o
   8   5   5        0.04        4.78      7.00 o
   9   5   5        3.96       -0.65      9.04 o
 -12   6   5       25.35       24.78     10.92 o
 -11   6   5       12.57        7.85      6.96 o
 -10   6   5        0.23        1.29      6.89 o
  -9   6   5      544.37      582.71     17.15 o
  -8   6   5       50.45       33.04      4.14 o
  -7   6   5      274.43      314.06      8.59 o
  -6   6   5      231.65      222.57      5.12 o
  -5   6   5       22.29       53.09      4.96 o
  -4   6   5       77.81       91.91      3.90 o
  -3   6   5      448.97      338.61      6.69 o
  -2   6   5        3.42        7.11      1.88 o
  -1   6   5      120.13       86.84      2.74 o
   0   6   5      255.24      269.68      5.10 o
   1   6   5        4.09       21.73      2.65 o
   2   6   5      882.39      884.74     13.25 o
   3   6   5       14.28       16.88      2.60 o
   4   6   5       96.50      109.70      4.34 o
   5   6   5        0.20        4.73      3.56 o
   6   6   5        0.48       -1.33      4.05 o
   7   6   5       31.25       39.32      5.34 o
   8   6   5        0.88       11.10      6.00 o
   9   6   5       92.36       85.95     11.13 o
 -12   7   5       36.61       36.41     10.41 o
 -11   7   5       28.11       43.48      6.27 o
 -10   7   5       11.86       10.80      4.78 o
  -9   7   5       21.75        9.14      3.73 o
  -8   7   5      181.51      173.13      6.71 o
  -7   7   5      188.85      191.96      6.55 o
  -6   7   5      144.39      136.71      4.94 o
  -5   7   5      212.84      235.68      7.37 o
  -4   7   5      592.71      629.59     10.72 o
  -3   7   5      225.38      206.86      4.73 o
  -2   7   5       27.59       37.25      2.43 o
  -1   7   5     2756.97     2761.43     34.61 o
   0   7   5      198.66      233.42      5.01 o
   1   7   5       27.74       18.69      2.80 o
   2   7   5       88.42      126.51      4.40 o
   3   7   5      615.08      628.96     10.97 o
   4   7   5      135.77      109.44      4.76 o
   5   7   5       14.06       12.83      3.25 o
   6   7   5      166.38      146.73      7.02 o
   7   7   5      281.22      307.69     11.90 o
   8   7   5       10.83        8.38      7.03 o
 -11   8   5       27.01       30.94      9.97 o
 -10   8   5      273.01      228.20     10.32 o
  -9   8   5      961.88     1053.70     29.65 o
  -8   8   5       26.65       22.97      3.44 o
  -7   8   5      651.68      650.70     14.37 o
  -6   8   5        0.01        5.42      2.84 o
  -5   8   5       62.65       46.33      3.04 o
  -4   8   5      367.18      366.46      7.08 o
  -3   8   5       55.92       64.60      2.99 o
  -2   8   5      379.13      466.18      8.88 o
  -1   8   5      556.12      619.67      9.92 o
   0   8   5     1665.41     1889.19     27.65 o
   1   8   5     1990.38     2166.78     28.95 o
   2   8   5       34.51       14.15      2.50 o
   3   8   5       62.41       70.52      3.55 o
   4   8   5     1173.24     1135.73     21.16 o
   5   8   5       80.55       57.83      5.77 o
   6   8   5        1.78       12.56      4.07 o
   7   8   5        4.02        2.13      6.27 o
   8   8   5       23.17       25.19      7.89 o
 -11   9   5        0.32        4.62      8.86 o
 -10   9   5        2.12        0.34      5.65 o
  -9   9   5       11.23        3.84      4.12 o
  -8   9   5       33.64       36.00      4.27 o
  -7   9   5       33.71       33.58      4.95 o
  -6   9   5      188.86      195.17      7.45 o
  -5   9   5      872.99      905.10     18.22 o
  -4   9   5        7.03        6.92      2.08 o
  -3   9   5      177.06      180.03      4.92 o
  -2   9   5     1158.49     1328.58     21.41 o
  -1   9   5       17.65       19.04      2.73 o
   0   9   5      711.52      739.15     11.40 o
   1   9   5       16.48       23.24      2.39 o
   2   9   5      295.13      325.39      7.20 o
   3   9   5        7.25       11.41      2.42 o
   4   9   5       18.95       12.11      3.19 o
   5   9   5       97.83      120.48      6.74 o
   6   9   5        7.52        8.15      4.65 o
   7   9   5        0.66        0.48      6.45 o
 -10  10   5       15.70       31.17      9.70 o
  -9  10   5       79.64       75.27      8.11 o
  -8  10   5       39.79       28.00      4.81 o
  -7  10   5       63.98       65.53      6.30 o
  -6  10   5        3.09        4.43      2.56 o
  -5  10   5      471.26      406.75     11.24 o
  -4  10   5      799.96      788.63     15.95 o
  -3  10   5      133.20       84.63      2.88 o
  -2  10   5        9.61       16.52      2.13 o
  -1  10   5        0.70        0.97      1.83 o
   0  10   5      216.09      205.11      5.65 o
   1  10   5      254.80      265.56      5.98 o
   2  10   5        2.14        1.83      2.19 o
   3  10   5       81.69       83.77      3.93 o
   4  10   5      115.23      102.95      5.09 o
   5  10   5       57.66       64.51      5.97 o
   6  10   5       27.70       12.72      9.00 o
   7  10   5        7.36        5.73      8.15 o
 -10  11   5      179.72      161.76     17.22 o
  -9  11   5      255.14      207.13     14.40 o
  -8  11   5        2.91       -5.77      4.73 o
  -7  11   5       18.87       24.89      4.46 o
  -6  11   5      739.78      781.57     23.39 o
  -5  11   5      297.19      344.90      9.26 o
  -4  11   5       78.28       98.20      5.47 o
  -3  11   5        3.73        1.74      2.03 o
  -2  11   5       87.66       82.25      4.24 o
  -1  11   5      474.51      416.97      9.37 o
   0  11   5      586.50      584.46     11.59 o
   1  11   5        4.29        5.99      2.19 o
   2  11   5        9.30       12.31      3.18 o
   3  11   5      131.12      195.80      7.81 o
   4  11   5       31.89       10.94      4.79 o
   5  11   5        6.16        3.12      7.82 o
   6  11   5      193.93      213.85     13.96 o
  -9  12   5        7.58        4.84      7.75 o
  -8  12   5       88.57       75.32      7.52 o
  -7  12   5        1.52        4.32      4.39 o
  -6  12   5       96.20       83.82      7.03 o
  -5  12   5       76.32       83.61      5.10 o
  -4  12   5       97.82       76.47      5.69 o
  -3  12   5        2.54       -2.17      3.88 o
  -2  12   5        1.13        3.09      3.89 o
  -1  12   5      220.70      250.15      7.75 o
   0  12   5        0.12        4.79      3.81 o
   1  12   5       59.35       50.09      3.93 o
   2  12   5      111.95      135.52      5.72 o
   3  12   5       86.33       58.30      5.58 o
   4  12   5       74.67       98.88     10.68 o
   5  12   5        9.59       19.61      9.07 o
  -8  13   5        0.02        0.36      5.88 o
  -7  13   5       23.34       29.53      5.24 o
  -6  13   5       17.97        5.43      4.85 o
  -5  13   5       50.13       55.24      6.34 o
  -4  13   5      307.40      311.08     15.31 o
  -3  13   5       39.78       33.33      6.94 o
  -2  13   5       26.74       12.38      4.33 o
  -1  13   5        4.86        1.35      4.06 o
   0  13   5      179.54      140.88      8.14 o
   1  13   5      154.10      149.44     19.32 o
   2  13   5        0.76       -2.62      3.86 o
   3  13   5      131.52      125.61     12.73 o
   4  13   5       37.18       33.86      7.88 o
  -6  14   5        0.04       -3.35      6.71 o
  -5  14   5       31.07       34.76      6.95 o
  -4  14   5       35.74       28.15     11.00 o
  -3  14   5       24.81       10.73     15.57 o
  -2  14   5      447.79      524.78     44.61 o
  -1  14   5       37.65       40.70     18.85 o
   0  14   5        0.21       -0.31     12.02 o
   1  14   5       61.86       89.52     19.25 o
   2  14   5      111.64      140.99     27.48 o
   3  14   5       15.96       18.42     10.21 o
  -4  15   5       28.16       35.22     14.65 o
  -3  15   5        6.30       27.71     15.73 o
  -2  15   5        3.66        6.47     12.97 o
  -1  15   5       45.03       56.00     24.04 o
   0  15   5       22.83       43.70     24.03 o
   1  15   5        0.84       -7.10     16.93 o
 -12   0   6      243.58      205.54     15.76 o
 -10   0   6       49.48       46.67      5.80 o
  -8   0   6       17.83       11.81      3.44 o
  -6   0   6       26.99       20.85      3.80 o
  -4   0   6      134.81      223.57      8.95 o
  -2   0   6       98.64       56.36      5.30 o
   0   0   6        0.11        6.41      3.63 o
   2   0   6     2579.46     2801.35     46.45 o
   4   0   6      402.45      343.99     12.11 o
   6   0   6      727.26      783.80     22.44 o
   8   0   6       39.89       11.82      7.25 o
 -13   1   6        0.00       -3.23      9.89 o
 -12   1   6       56.64       65.94      6.44 o
 -11   1   6        5.33        8.71      4.17 o
 -10   1   6      125.34      125.76      6.79 o
  -9   1   6       24.99       27.23      3.51 o
  -8   1   6      164.50      173.50      5.99 o
  -7   1   6       44.44       53.39      3.13 o
  -6   1   6     1702.66     1803.97     23.53 o
  -5   1   6      277.22      282.62      8.42 o
  -4   1   6      916.74      847.60     14.97 o
  -3   1   6     1054.81     1012.63     17.18 o
  -2   1   6     4055.84     4162.44     60.68 o
  -1   1   6       21.92        5.78      2.25 o
   0   1   6      130.75      147.80      5.05 o
   1   1   6      214.84      327.33      6.06 o
   2   1   6      491.57      478.92      8.13 o
   3   1   6     2333.57     2496.73     35.19 o
   4   1   6      811.15      669.86     13.08 o
   5   1   6       29.49       25.20      3.56 o
   6   1   6      945.89      895.66     19.83 o
   7   1   6       48.88       46.41      6.67 o
   8   1   6       28.04       34.83      6.95 o
   9   1   6        5.99       11.58      8.65 o
 -13   2   6       39.20       33.90      9.46 o
 -12   2   6      300.37      295.80     16.22 o
 -11   2   6      417.18      393.01     14.99 o
 -10   2   6      246.34      256.98      9.51 o
  -9   2   6       95.14      100.83      5.53 o
  -8   2   6      393.91      398.15     10.78 o
  -7   2   6      293.52      252.49      7.33 o
  -6   2   6      741.26      743.33     11.64 o
  -5   2   6     1404.89     1328.36     31.35 o
  -4   2   6      174.12      192.45      4.79 o
  -3   2   6       31.18       39.95      2.33 o
  -2   2   6     2393.87     2353.64     33.73 o
  -1   2   6     1262.78     1137.69     15.55 o
   0   2   6     2008.72     2168.57     28.84 o
   1   2   6      925.44      886.66     14.33 o
   2   2   6       24.65       27.08      2.77 o
   3   2   6      200.03      156.88      5.52 o
   4   2   6        3.81        5.75      3.86 o
   5   2   6        4.15        7.90      3.16 o
   6   2   6       16.57       16.90      4.27 o
   7   2   6      166.71      223.14     13.07 o
   8   2   6      298.10      285.71     13.28 o
   9   2   6        5.88       10.18      8.04 o
 -13   3   6       37.26       24.69     11.35 o
 -12   3   6        0.32        1.34      6.53 o
 -11   3   6       69.92       68.43      5.67 o
 -10   3   6      187.22      203.28      7.72 o
  -9   3   6      848.79      906.90     21.43 o
  -8   3   6      433.87      447.50     12.21 o
  -7   3   6      382.78      319.20      8.26 o
  -6   3   6      265.68      321.54      6.18 o
  -5   3   6        5.13        5.09      1.90 o
  -4   3   6      865.29      801.56     13.54 o
  -3   3   6        2.70        5.53      2.15 o
  -2   3   6        4.04       16.98      1.78 o
  -1   3   6      399.52      431.16      6.89 o
   0   3   6     1103.11     1299.79     16.45 o
   1   3   6      319.40      299.20      8.08 o
   2   3   6      254.57      245.01      5.46 o
   3   3   6       23.47       25.43      3.22 o
   4   3   6      176.19      140.04      5.82 o
   5   3   6        0.85        0.65      3.19 o
   6   3   6       90.07      121.46      6.57 o
   7   3   6      146.08      140.65      9.04 o
   8   3   6        2.45       15.50      6.99 o
   9   3   6       88.69       85.88     11.62 o
 -13   4   6        6.06       16.14      9.51 o
 -12   4   6       61.08       54.33      9.82 o
 -11   4   6      210.10      205.12     10.21 o
 -10   4   6        9.36        7.04      2.57 o
  -9   4   6      415.52      396.99     10.05 o
  -8   4   6     1654.22     1861.40     35.13 o
  -7   4   6     1248.99     1310.44     22.90 o
  -6   4   6        3.53        5.59      2.37 o
  -5   4   6        7.65       12.81      2.07 o
  -4   4   6      281.39      278.91      6.44 o
  -3   4   6      320.99      234.30      4.57 o
  -2   4   6      627.43      702.09     10.62 o
  -1   4   6     2164.58     2045.56     25.74 o
   0   4   6      289.48      325.51      6.49 o
   1   4   6     2496.16     2428.70     30.82 o
   2   4   6      137.97      167.90      4.85 o
   3   4   6     1314.41     1237.76     19.87 o
   4   4   6        8.32        6.96      3.33 o
   5   4   6      352.28      379.06     10.83 o
   6   4   6       73.07       86.10      6.10 o
   7   4   6       12.43       18.15      5.24 o
   8   4   6        0.94        2.50      7.36 o
   9   4   6       51.19       57.35     11.00 o
 -13   5   6       54.17       80.48     18.82 o
 -12   5   6      650.42      681.69     33.14 o
 -11   5   6        5.32       12.27      5.42 o
 -10   5   6       11.14        8.23      4.38 o
  -9   5   6       13.23        7.53      2.39 o
  -8   5   6        2.16        1.60      2.12 o
  -7   5   6      802.31      786.76     16.88 o
  -6   5   6      202.73      188.01      6.76 o
  -5   5   6      147.44      104.08      3.79 o
  -4   5   6     1137.25     1145.63     17.85 o
  -3   5   6      859.01      726.10     15.26 o
  -2   5   6        1.21        5.37      1.75 o
  -1   5   6     1002.74     1148.00     17.82 o
   0   5   6       16.22       28.64      2.54 o
   1   5   6       61.02       52.07      2.84 o
   2   5   6        3.28        6.26      2.66 o
   3   5   6       37.00       29.51      2.96 o
   4   5   6        1.97        6.27      4.00 o
   5   5   6        8.80        6.59      3.82 o
   6   5   6      219.79      186.00      8.81 o
   7   5   6      396.66      401.90     13.80 o
   8   5   6        7.12       10.82      6.84 o
 -12   6   6      152.94      184.69     16.69 o
 -11   6   6        8.56       27.98      6.90 o
 -10   6   6        1.83       13.15      6.03 o
  -9   6   6       14.03       15.30      4.41 o
  -8   6   6        8.97       19.76      3.45 o
  -7   6   6       37.74       40.79      2.64 o
  -6   6   6      170.00      126.58      5.21 o
  -5   6   6       71.85       80.48      4.04 o
  -4   6   6      397.97      445.84      8.46 o
  -3   6   6      160.19      155.67      4.43 o
  -2   6   6      245.17      259.91      4.80 o
  -1   6   6     1209.74     1208.99     18.79 o
   0   6   6        0.08        3.14      2.10 o
   1   6   6      263.95      299.49      6.40 o
   2   6   6       12.78        7.59      2.67 o
   3   6   6      469.07      528.09     10.02 o
   4   6   6      166.40      143.30      5.74 o
   5   6   6        3.89        2.66      3.58 o
   6   6   6      588.60      574.56     15.77 o
   7   6   6       38.77       29.66      6.25 o
   8   6   6      127.64      127.97     12.04 o
 -12   7   6        6.91       -6.39      9.41 o
 -11   7   6       63.36       63.61     11.50 o
 -10   7   6      156.84      168.03      9.22 o
  -9   7   6       16.19       17.82      4.50 o
  -8   7   6       80.05       88.32      4.50 o
  -7   7   6      427.86      454.88     11.42 o
  -6   7   6      625.01      594.68     12.72 o
  -5   7   6        6.81        4.14      2.27 o
  -4   7   6     2658.74     2582.58     41.01 o
  -3   7   6     1346.85     1540.82     20.86 o
  -2   7   6      453.28      411.38      7.42 o
  -1   7   6       87.70       53.49      2.81 o
   0   7   6      962.43      948.18     12.85 o
   1   7   6      402.47      348.31      7.39 o
   2   7   6      422.77      454.31      9.35 o
   3   7   6      216.85      208.68      5.31 o
   4   7   6      208.78      255.26      7.76 o
   5   7   6       25.63       27.48      4.36 o
   6   7   6      343.67      418.73     13.09 o
   7   7   6       42.65       24.06      5.77 o
   8   7   6        7.42       12.99      7.53 o
 -11   8   6       19.92       14.86      5.73 o
 -10   8   6       35.94       40.01      8.23 o
  -9   8   6        0.12        5.15      3.49 o
  -8   8   6      522.72      484.37     11.75 o
  -7   8   6       56.07       54.18      4.88 o
  -6   8   6      263.99      284.24      7.92 o
  -5   8   6      103.72      132.81      4.02 o
  -4   8   6       19.57       29.19      2.71 o
  -3   8   6      667.52      781.04     14.92 o
  -2   8   6      876.30      930.89     15.12 o
  -1   8   6      537.84      486.91      9.04 o
   0   8   6        5.88        4.65      2.34 o
   1   8   6      692.29      667.62     12.25 o
   2   8   6      243.93      231.18      6.64 o
   3   8   6      290.71      286.24      7.39 o
   4   8   6        6.54        8.23      3.16 o
   5   8   6        3.56       -0.71      3.91 o
   6   8   6       34.07       28.49      4.74 o
   7   8   6       98.89       98.07      8.78 o
 -11   9   6        2.43       -1.84      8.34 o
 -10   9   6       13.26       24.39      8.08 o
  -9   9   6      160.21      163.03      9.32 o
  -8   9   6      320.98      351.95     14.13 o
  -7   9   6       36.66       33.74      4.13 o
  -6   9   6        3.46        4.06      2.37 o
  -5   9   6       67.42       73.53      3.27 o
  -4   9   6       76.87       98.64      3.64 o
  -3   9   6       88.64      113.16      4.03 o
  -2   9   6      159.11      184.97      5.21 o
  -1   9   6      868.25      995.17     17.50 o
   0   9   6       19.36       10.84      2.20 o
   1   9   6      490.96      462.32      8.93 o
   2   9   6       49.84       55.82      3.40 o
   3   9   6      201.01      197.79      5.83 o
   4   9   6       18.48       15.56      4.17 o
   5   9   6      414.96      468.87     14.70 o
   6   9   6       49.68       47.22      8.52 o
   7   9   6       38.76       42.81      9.35 o
 -10  10   6       31.19       31.72      7.98 o
  -9  10   6      186.96      199.95     13.44 o
  -8  10   6      121.24      114.30      7.12 o
  -7  10   6      738.27      783.84     21.16 o
  -6  10   6       11.38       11.72      3.03 o
  -5  10   6        4.11        6.79      2.67 o
  -4  10   6       11.26       12.42      2.49 o
  -3  10   6       31.58       42.23      3.42 o
  -2  10   6     1277.42     1327.28     23.94 o
  -1  10   6      336.81      340.97      8.30 o
   0  10   6       32.53       20.95      2.65 o
   1  10   6       27.48       27.60      2.66 o
   2  10   6       51.94       68.16      3.50 o
   3  10   6      103.41       99.72      5.82 o
   4  10   6       71.01      108.51      6.30 o
   5  10   6       63.33       49.89      6.57 o
   6  10   6       97.42       61.28      9.09 o
 -10  11   6       66.44       77.30     12.19 o
  -9  11   6       43.14       43.40      7.55 o
  -8  11   6       17.12       33.88      6.81 o
  -7  11   6      147.52      154.78      8.67 o
  -6  11   6       35.40       15.47      3.66 o
  -5  11   6       23.95       15.85      2.69 o
  -4  11   6      313.94      300.38      7.47 o
  -3  11   6      365.79      361.05      8.10 o
  -2  11   6      112.28      101.52      5.06 o
  -1  11   6      282.48      293.51      7.40 o
   0  11   6        0.70        2.29      2.52 o
   1  11   6       35.00       29.64      3.22 o
   2  11   6       51.59       46.98      4.27 o
   3  11   6      254.65      303.76     13.16 o
   4  11   6       26.01       19.40      5.23 o
   5  11   6       75.48       67.53      9.08 o
  -9  12   6        0.54        8.15      6.65 o
  -8  12   6       38.36       43.77      8.33 o
  -7  12   6       86.81       77.41      8.78 o
  -6  12   6       17.21       24.40      5.16 o
  -5  12   6        4.73        3.34      3.18 o
  -4  12   6        2.41        2.06      3.23 o
  -3  12   6       45.95       25.95      4.11 o
  -2  12   6        0.11       -3.14      2.95 o
  -1  12   6       49.51       82.49      4.18 o
   0  12   6      328.97      356.85      9.89 o
   1  12   6      160.08      183.34     10.78 o
   2  12   6      176.11      208.48     12.69 o
   3  12   6      393.97      431.85     16.61 o
   4  12   6       22.82        9.75      5.45 o
  -8  13   6       30.47       23.80      7.96 o
  -7  13   6       57.12       55.80      6.59 o
  -6  13   6       27.33       25.14      9.78 o
  -5  13   6      101.86      110.05     16.53 o
  -4  13   6       34.46       46.70      9.38 o
  -3  13   6       82.57       65.22      7.61 o
  -2  13   6      326.68      351.21     19.19 o
  -1  13   6       45.97       42.11      6.98 o
   0  13   6       18.40        2.46      7.31 o
   1  13   6       41.31       26.70      5.40 o
   2  13   6       20.88       10.35      4.93 o
   3  13   6       55.24       57.24      6.75 o
  -6  14   6       12.12       23.83      7.56 o
  -5  14   6      151.52      197.71     20.79 o
  -4  14   6        4.02       14.36     13.10 o
  -3  14   6        1.46       21.03     15.02 o
  -2  14   6       10.86       20.38     12.15 o
  -1  14   6        6.00       -5.40     11.91 o
   0  14   6        0.58        8.03     12.65 o
   1  14   6       55.78       45.25     18.58 o
   2  14   6        7.41        2.67      9.49 o
  -3  15   6       27.00       40.69     15.95 o
  -2  15   6       78.11       73.10     20.29 o
  -1  15   6       61.89       79.79     24.32 o
 -13   0   7       40.69       39.76     24.86 o
 -11   0   7      134.94      135.97     10.75 o
  -9   0   7        0.58       10.46      4.89 o
  -7   0   7     2354.59     2625.90     66.01 o
  -5   0   7       79.87       89.68      8.95 o
  -3   0   7       77.59      103.33      6.27 o
  -1   0   7      811.28      775.89     23.18 o
   1   0   7      706.02      565.86     17.39 o
   3   0   7     5173.24     5511.76    115.40 o
   5   0   7      412.74      454.97     15.09 o
   7   0   7      155.61      177.28     13.80 o
 -13   1   7       72.73       77.82     11.42 o
 -12   1   7       25.98       14.69      6.63 o
 -11   1   7      312.10      344.04     13.64 o
 -10   1   7       47.12       36.96      4.12 o
  -9   1   7      509.63      535.28     15.20 o
  -8   1   7      182.67      210.61      8.34 o
  -7   1   7      141.42      123.86      4.42 o
  -6   1   7      992.62     1018.10     30.00 o
  -5   1   7     1009.60     1039.48     20.63 o
  -4   1   7      864.07      968.89     15.94 o
  -3   1   7       59.53       62.88      3.96 o
  -2   1   7     2362.42     2664.88     40.38 o
  -1   1   7      703.12      580.96     12.61 o
   0   1   7      130.59      153.92      5.62 o
   1   1   7       29.38        9.18      2.73 o
   2   1   7      215.59      197.97      5.65 o
   3   1   7      905.84      777.18     12.78 o
   4   1   7      563.72      546.73     12.77 o
   5   1   7      879.64      899.22     18.89 o
   6   1   7      216.94      191.24      8.69 o
   7   1   7       42.06       47.37      7.41 o
   8   1   7      176.81      165.15     12.35 o
 -13   2   7       14.25        0.93     10.05 o
 -12   2   7      287.39      295.18     15.65 o
 -11   2   7        7.52        4.43      4.57 o
 -10   2   7      154.84      150.61      6.94 o
  -9   2   7      133.09      138.43      8.09 o
  -8   2   7       43.59       28.97      3.22 o
  -7   2   7        0.74       -0.68      2.03 o
  -6   2   7      760.29      744.82     16.11 o
  -5   2   7      219.69      224.55      5.61 o
  -4   2   7      608.48      491.07      8.53 o
  -3   2   7      653.04      676.03     13.91 o
  -2   2   7     1015.45      823.68     14.12 o
  -1   2   7     1758.69     1813.23     22.71 o
   0   2   7        0.20        8.11      2.33 o
   1   2   7       25.24       27.03      3.37 o
   2   2   7       70.35       45.39      3.37 o
   3   2   7       23.55       33.94      3.43 o
   4   2   7       12.37        4.83      3.12 o
   5   2   7      402.15      391.60     11.49 o
   6   2   7      115.97      141.32      8.17 o
   7   2   7       61.83       56.34      6.83 o
   8   2   7        2.00        1.61      8.07 o
 -13   3   7       38.91       31.81     10.11 o
 -12   3   7       50.09       44.08      7.22 o
 -11   3   7       50.67       40.10      4.64 o
 -10   3   7      120.86      118.94      6.01 o
  -9   3   7       51.36       42.91      4.26 o
  -8   3   7     1062.46     1134.18     24.78 o
  -7   3   7      563.99      502.59     10.68 o
  -6   3   7      290.64      295.19      6.70 o
  -5   3   7      144.77      109.38      4.34 o
  -4   3   7     1771.66     1770.17     23.46 o
  -3   3   7      413.44      447.86      9.50 o
  -2   3   7      371.01      298.60      6.27 o
  -1   3   7      283.09      241.05      5.51 o
   0   3   7      389.83      389.52      7.61 o
   1   3   7      101.33      138.46      4.82 o
   2   3   7      188.20      166.16      4.78 o
   3   3   7       85.66      119.42      5.17 o
   4   3   7      347.80      317.19      8.87 o
   5   3   7      346.76      393.25     11.26 o
   6   3   7        2.87        2.67      5.40 o
   7   3   7       78.69       91.92      9.24 o
   8   3   7      321.02      322.65     16.08 o
 -13   4   7       57.50       58.71     15.51 o
 -12   4   7      292.35      294.59     18.00 o
 -11   4   7       99.76      105.62      5.84 o
 -10   4   7      426.99      443.45     13.39 o
  -9   4   7       70.47       66.65      4.38 o
  -8   4   7        2.22        4.37      2.62 o
  -7   4   7       61.73       80.71      4.54 o
  -6   4   7       93.59       83.67      4.17 o
  -5   4   7       63.22       89.97      5.10 o
  -4   4   7     1908.03     1955.23     26.78 o
  -3   4   7      513.36      508.99      9.05 o
  -2   4   7       87.11       72.12      3.34 o
  -1   4   7       50.59       70.65      3.32 o
   0   4   7        7.61        8.63      2.55 o
   1   4   7       53.37       48.78      3.29 o
   2   4   7       59.79       69.04      3.45 o
   3   4   7      386.51      362.12      9.42 o
   4   4   7       66.20       49.93      3.95 o
   5   4   7       32.81       33.26      3.87 o
   6   4   7       17.40       22.08      5.86 o
   7   4   7       27.25       17.92      7.24 o
   8   4   7       90.75       87.88     10.07 o
 -13   5   7        0.01       30.58     13.68 o
 -12   5   7       30.17       26.91      7.80 o
 -11   5   7      140.20      161.04     10.37 o
 -10   5   7       69.14       58.95      3.75 o
  -9   5   7     1132.60     1139.09     26.13 o
  -8   5   7       15.85        4.25      2.50 o
  -7   5   7       42.15       39.22      3.63 o
  -6   5   7      493.20      424.94     10.28 o
  -5   5   7       68.67       69.62      3.56 o
  -4   5   7       47.55       70.01      3.34 o
  -3   5   7      170.24      128.90      4.67 o
  -2   5   7      110.08      102.08      3.47 o
  -1   5   7      388.46      384.02      7.50 o
   0   5   7      441.99      447.27      9.33 o
   1   5   7        1.61        2.17      2.24 o
   2   5   7        7.90        4.55      2.42 o
   3   5   7       85.09       61.94      3.83 o
   4   5   7      547.17      567.46     12.73 o
   5   5   7       19.40       26.76      6.18 o
   6   5   7       87.49       96.22      8.12 o
   7   5   7        7.71       18.55     11.38 o
   8   5   7      155.12      194.58     15.05 o
 -12   6   7        1.93        2.01      9.70 o
 -11   6   7      141.20      121.59      9.13 o
 -10   6   7      240.35      248.36     11.17 o
  -9   6   7       22.89       25.72      2.11 o
  -8   6   7        0.32       -0.42      2.41 o
  -7   6   7      233.01      203.42      6.29 o
  -6   6   7       57.62       50.23      4.26 o
  -5   6   7      447.90      495.47      9.31 o
  -4   6   7      116.73      145.41      4.40 o
  -3   6   7      112.75      121.62      4.19 o
  -2   6   7     1501.35     1536.94     21.54 o
  -1   6   7      602.83      527.28     10.10 o
   0   6   7     1206.51     1295.78     20.16 o
   1   6   7      814.19      736.35     14.58 o
   2   6   7      106.34       89.42      4.09 o
   3   6   7     1211.75     1204.44     23.71 o
   4   6   7      154.44      136.01      5.48 o
   5   6   7        7.46        7.48      4.93 o
   6   6   7       75.46       76.68      6.85 o
   7   6   7        6.47        5.49      7.91 o
 -12   7   7       56.57       50.27      8.43 o
 -11   7   7       53.78       31.87      7.22 o
 -10   7   7      149.53      149.10      7.90 o
  -9   7   7      166.52      167.89      7.42 o
  -8   7   7      228.97      257.09     10.37 o
  -7   7   7      808.23      764.41     18.92 o
  -6   7   7      364.17      412.06      8.95 o
  -5   7   7      800.91      749.04     14.06 o
  -4   7   7      287.17      242.84      6.19 o
  -3   7   7        7.86       11.69      2.38 o
  -2   7   7      192.13      150.80      4.26 o
  -1   7   7      326.96      390.26      9.30 o
   0   7   7      201.70      200.85      5.86 o
   1   7   7       24.82       16.98      2.89 o
   2   7   7      113.54      106.17      4.58 o
   3   7   7      182.52      214.32      7.38 o
   4   7   7      217.92      184.07      7.26 o
   5   7   7       71.74       67.18      5.87 o
   6   7   7       80.02       88.73     10.94 o
   7   7   7       15.54       16.31      8.07 o
 -11   8   7       77.25       73.12      9.82 o
 -10   8   7      199.72      220.01     13.57 o
  -9   8   7      141.08      145.01      9.36 o
  -8   8   7       91.88       62.08      5.48 o
  -7   8   7      120.70      127.85      4.91 o
  -6   8   7       90.12      102.60      4.65 o
  -5   8   7       48.57       68.59      3.17 o
  -4   8   7      171.97      202.79      5.48 o
  -3   8   7       48.77       35.26      2.93 o
  -2   8   7      496.38      515.90      9.69 o
  -1   8   7        7.05       10.53      2.29 o
   0   8   7      521.35      511.80     10.56 o
   1   8   7       12.79       18.50      2.72 o
   2   8   7       13.54       20.48      3.39 o
   3   8   7      120.76       93.58      4.84 o
   4   8   7       59.64       68.12      6.35 o
   5   8   7       58.60       54.10      5.79 o
   6   8   7       74.94       47.67      7.35 o
   7   8   7       17.55        9.39      7.90 o
 -11   9   7        1.04       -2.64      7.74 o
 -10   9   7        1.57        3.71      7.77 o
  -9   9   7       83.25      124.20      8.61 o
  -8   9   7       26.07       20.02      5.08 o
  -7   9   7      136.32      174.35      6.40 o
  -6   9   7       65.05       90.90      4.43 o
  -5   9   7      174.03      187.34      5.89 o
  -4   9   7        4.49        0.35      2.14 o
  -3   9   7       45.92       58.89      3.51 o
  -2   9   7      872.19      864.26     15.13 o
  -1   9   7      103.71      108.84      4.29 o
   0   9   7       35.98       42.17      3.36 o
   1   9   7       26.91       28.56      2.72 o
   2   9   7      119.09      145.85      5.42 o
   3   9   7      128.17       90.42      5.02 o
   4   9   7      184.01      192.15      8.11 o
   5   9   7       78.42       92.14      7.21 o
   6   9   7       61.00       64.08      9.29 o
 -10  10   7      374.43      364.44     22.80 o
  -9  10   7        0.10       -3.07      4.94 o
  -8  10   7       12.53        6.13      4.68 o
  -7  10   7      129.67      124.58      6.73 o
  -6  10   7        0.03       -1.16      2.73 o
  -5  10   7      520.23      510.14     11.53 o
  -4  10   7      638.30      691.70     13.96 o
  -3  10   7       66.17       49.76      3.37 o
  -2  10   7        0.21       -1.43      2.87 o
  -1  10   7      761.18      942.48     21.79 o
   0  10   7        1.42        1.96      2.54 o
   1  10   7        5.93        1.27      2.72 o
   2  10   7      123.30       82.22      4.20 o
   3  10   7       25.36       22.58      4.55 o
   4  10   7       34.92       51.18      6.25 o
   5  10   7        3.06        4.13      7.36 o
  -9  11   7       54.23       41.43      6.53 o
  -8  11   7        0.12        0.53      4.11 o
  -7  11   7        0.12        3.04      5.50 o
  -6  11   7       73.05       60.14      5.42 o
  -5  11   7       35.69       22.41      3.02 o
  -4  11   7      417.17      466.71     12.40 o
  -3  11   7      262.43      235.24      7.24 o
  -2  11   7        5.29        4.27      2.76 o
  -1  11   7       76.67       81.66      4.93 o
   0  11   7       11.98        7.32      2.54 o
   1  11   7        3.70        9.88      3.15 o
   2  11   7      202.83      186.60      9.51 o
   3  11   7      306.97      299.14     16.30 o
   4  11   7       76.57       79.06      9.62 o
   5  11   7       73.96       63.56      9.34 o
  -8  12   7       91.63      121.98     14.16 o
  -7  12   7        4.60       12.98      5.30 o
  -6  12   7       84.68       54.44      8.36 o
  -5  12   7      153.93      176.39      8.14 o
  -4  12   7       34.29       44.69      4.18 o
  -3  12   7       13.33       21.23      5.14 o
  -2  12   7      337.14      364.97     14.88 o
  -1  12   7       62.04       80.91      5.58 o
   0  12   7      308.29      291.17     15.64 o
   1  12   7      175.67      129.44      7.81 o
   2  12   7      103.17      113.98      8.32 o
   3  12   7        8.83        1.99      5.36 o
   4  12   7       20.52       25.49      6.83 o
  -7  13   7       27.09       32.61      6.02 o
  -6  13   7       13.35       10.86      3.95 o
  -5  13   7      110.59      130.99     14.01 o
  -4  13   7       32.64       39.00      9.51 o
  -3  13   7      165.03      141.41     12.23 o
  -2  13   7        8.52        3.61      4.91 o
  -1  13   7       30.99       49.74      9.16 o
   0  13   7       34.84       32.94     10.33 o
   1  13   7        2.84        0.96      8.37 o
   2  13   7        8.03       14.89      5.18 o
  -5  14   7        1.59        3.57      8.05 o
  -4  14   7       71.53       70.54     19.81 o
  -3  14   7       23.50       21.73     13.91 o
  -2  14   7       34.51       16.25     10.10 o
  -1  14   7        1.98       -1.82     10.77 o
   0  14   7      110.73      103.30     16.94 o
 -12   0   8      121.54      140.16     13.14 o
 -10   0   8      450.88      516.97     25.92 o
  -8   0   8       67.78       73.41      9.23 o
  -6   0   8      793.81      843.91     26.98 o
  -4   0   8     2590.16     2466.86     62.92 o
  -2   0   8      274.52      170.11      8.79 o
   0   0   8     2695.51     2355.93     64.14 o
   2   0   8      177.12      237.65      8.78 o
   4   0   8     1443.26     1539.17     42.68 o
   6   0   8        2.73       -5.61      6.71 o
   8   0   8        1.24      -15.24     11.45 o
 -13   1   8        5.62       12.04      8.25 o
 -12   1   8      135.79      131.08      8.67 o
 -11   1   8       48.19       52.77      5.61 o
 -10   1   8       46.37       43.68      4.99 o
  -9   1   8       33.77       38.41      3.26 o
  -8   1   8       28.34       30.30      3.69 o
  -7   1   8      660.76      714.06     19.22 o
  -6   1   8        1.31        2.13      3.06 o
  -5   1   8     1005.96     1110.23     16.77 o
  -4   1   8        9.92       30.27      3.71 o
  -3   1   8       98.64      139.97      6.89 o
  -2   1   8       15.69       17.23      3.65 o
  -1   1   8      265.39      289.18      6.97 o
   0   1   8        4.93       21.17      4.12 o
   1   1   8     1858.57     1748.92     27.27 o
   2   1   8      902.17      954.49     14.71 o
   3   1   8      264.69      223.79      6.84 o
   4   1   8      670.60      725.28     15.14 o
   5   1   8       87.23       61.13      4.65 o
   6   1   8       18.59       27.55      5.69 o
   7   1   8       13.94       19.13      8.71 o
   8   1   8      124.33      125.04     10.89 o
 -13   2   8       41.64       49.59     10.73 o
 -12   2   8       22.25       10.20      7.28 o
 -11   2   8       94.32       81.87      5.83 o
 -10   2   8      138.15      138.24      7.19 o
  -9   2   8       14.25        6.86      3.39 o
  -8   2   8        3.90        2.66      2.21 o
  -7   2   8      312.71      252.43      7.69 o
  -6   2   8        3.18        3.31      2.62 o
  -5   2   8        4.71        6.76      3.52 o
  -4   2   8      885.26      903.85     23.54 o
  -3   2   8        5.05       25.61      3.84 o
  -2   2   8      376.73      380.93      8.76 o
  -1   2   8      456.07      367.91     11.51 o
   0   2   8      613.13      661.89     11.90 o
   1   2   8      727.95      658.36     13.24 o
   2   2   8        0.00        2.62      2.20 o
   3   2   8      352.90      396.16     10.06 o
   4   2   8        0.19       -0.23      3.26 o
   5   2   8      188.05      167.35      7.63 o
   6   2   8       20.60       14.62      4.71 o
   7   2   8        2.86        6.05      8.25 o
   8   2   8      209.32      190.59     17.66 o
 -13   3   8        0.40       -2.69      8.80 o
 -12   3   8        6.71        5.18      5.96 o
 -11   3   8      150.39      152.36     10.05 o
 -10   3   8      163.12      142.18      6.96 o
  -9   3   8      140.89      156.86      6.70 o
  -8   3   8      620.90      635.56     17.39 o
  -7   3   8      987.63      979.68     20.85 o
  -6   3   8       74.80      102.51      4.77 o
  -5   3   8      483.57      406.97      9.35 o
  -4   3   8        0.66        6.88      2.51 o
  -3   3   8        0.26       -2.51      2.71 o
  -2   3   8        1.50        3.76      2.21 o
  -1   3   8      587.05      548.61     10.02 o
   0   3   8      456.51      497.35     10.55 o
   1   3   8        3.07        6.20      2.81 o
   2   3   8      584.87      554.52     10.43 o
   3   3   8      154.61      127.03      5.82 o
   4   3   8       24.37       28.52      4.97 o
   5   3   8      189.15      179.71      7.54 o
   6   3   8      130.94      133.64      9.50 o
   7   3   8      171.27      173.58     13.31 o
 -13   4   8      194.45      197.15     20.86 o
 -12   4   8       80.50       71.91     10.16 o
 -11   4   8       20.22       18.03      4.74 o
 -10   4   8      157.52      156.64      7.10 o
  -9   4   8      683.44      721.42     18.81 o
  -8   4   8       17.52       19.23      2.98 o
  -7   4   8       33.35       33.81      3.44 o
  -6   4   8       25.12       29.93      2.67 o
  -5   4   8       62.45       67.26      3.20 o
  -4   4   8      223.49      279.59      6.57 o
  -3   4   8       27.13       26.57      2.63 o
  -2   4   8      614.07      574.94     11.55 o
  -1   4   8      120.54      122.39      4.18 o
   0   4   8      186.91      121.57      4.56 o
   1   4   8        0.08        2.62      2.33 o
   2   4   8      150.79      195.70      5.34 o
   3   4   8      717.42      788.20     17.29 o
   4   4   8        0.86       -0.99      3.80 o
   5   4   8      172.83      176.31      7.89 o
   6   4   8        0.01       -4.13      6.33 o
   7   4   8       20.74       12.44      7.17 o
 -12   5   8      434.79      459.73     36.37 o
 -11   5   8       23.93       20.74      4.08 o
 -10   5   8      166.76      169.06      7.03 o
  -9   5   8      480.93      488.54     17.06 o
  -8   5   8      194.53      191.66      7.14 o
  -7   5   8       95.86       82.71      4.77 o
  -6   5   8        3.86        3.23      2.33 o
  -5   5   8      390.43      380.22      8.70 o
  -4   5   8      461.60      472.38     13.30 o
  -3   5   8      345.12      329.41      7.73 o
  -2   5   8     1068.71     1125.35     17.87 o
  -1   5   8       24.96       36.56      3.05 o
   0   5   8       46.64       49.04      3.22 o
   1   5   8      337.61      394.04      8.19 o
   2   5   8       35.52       17.76      2.90 o
   3   5   8      749.93      773.20     18.27 o
   4   5   8        1.40        3.04      3.44 o
   5   5   8       13.29       11.90      4.81 o
   6   5   8       68.15       65.34      8.86 o
   7   5   8       24.45       25.56      8.06 o
 -12   6   8      173.45      145.47     14.57 o
 -11   6   8      278.90      244.42     13.68 o
 -10   6   8       78.93       62.26      5.20 o
  -9   6   8       57.41       44.04      6.95 o
  -8   6   8      211.71      227.73      9.09 o
  -7   6   8       40.11       53.16      4.01 o
  -6   6   8       75.16       81.58      4.88 o
  -5   6   8     3522.52     3809.13     67.12 o
  -4   6   8     1190.66     1207.76     20.93 o
  -3   6   8      138.95      148.53      4.63 o
  -2   6   8     1066.85     1087.98     21.54 o
  -1   6   8       44.22       63.48      3.87 o
   0   6   8      614.62      624.17     12.54 o
   1   6   8       64.81       76.69      4.17 o
   2   6   8      137.10      118.78      4.78 o
   3   6   8      170.07      151.14      7.80 o
   4   6   8      113.43      109.16      5.29 o
   5   6   8       55.79       48.86      6.70 o
   6   6   8      189.08      194.53     10.28 o
   7   6   8       13.76       24.75      8.03 o
 -12   7   8       50.61       46.20     13.92 o
 -11   7   8       21.78       34.82      7.66 o
 -10   7   8      279.40      296.28     14.41 o
  -9   7   8       51.63       48.64      4.09 o
  -8   7   8        1.28        1.40      3.14 o
  -7   7   8      213.36      174.88      6.08 o
  -6   7   8        4.40        1.94      2.38 o
  -5   7   8        5.08       -0.11      2.38 o
  -4   7   8      173.19      232.24      6.84 o
  -3   7   8        0.74        3.81      2.70 o
  -2   7   8        6.25        1.13      2.31 o
  -1   7   8      143.90      153.39      5.85 o
   0   7   8       65.88       60.65      3.75 o
   1   7   8       40.06       24.51      3.11 o
   2   7   8      329.13      330.69      9.40 o
   3   7   8       64.72       95.52      5.49 o
   4   7   8       71.87       63.22      7.01 o
   5   7   8       11.68       12.82      4.95 o
   6   7   8      141.07      161.51      9.56 o
 -11   8   8       44.42       43.32     10.31 o
 -10   8   8       22.32       21.54      6.91 o
  -9   8   8       72.00       60.69      6.42 o
  -8   8   8       20.87       21.61      3.28 o
  -7   8   8        1.19        4.32      2.82 o
  -6   8   8       11.41        7.88      2.44 o
  -5   8   8       46.66       62.96      4.68 o
  -4   8   8      122.90      129.41      4.67 o
  -3   8   8      265.07      271.38      7.10 o
  -2   8   8       15.09       11.46      2.72 o
  -1   8   8       77.74       65.77      3.94 o
   0   8   8      226.66      210.27      6.47 o
   1   8   8       20.13       23.79      3.33 o
   2   8   8      211.68      222.06      7.83 o
   3   8   8      226.36      186.06      6.82 o
   4   8   8       75.69       55.81      5.18 o
   5   8   8       63.19       70.71      8.65 o
   6   8   8       33.17       46.64      7.47 o
 -11   9   8        0.10       16.80     10.15 o
 -10   9   8      183.61      204.64     12.78 o
  -9   9   8       17.87       14.54      4.89 o
  -8   9   8       92.71       96.84      5.28 o
  -7   9   8      627.53      610.41     24.06 o
  -6   9   8      164.71      168.92      5.91 o
  -5   9   8      138.45      128.64      4.99 o
  -4   9   8       31.98       37.15      3.22 o
  -3   9   8       52.11       60.37      4.50 o
  -2   9   8        2.04        1.98      2.51 o
  -1   9   8       12.51        7.17      2.89 o
   0   9   8      425.57      399.37     10.27 o
   1   9   8      640.40      717.67     15.28 o
   2   9   8        9.19       13.73      3.34 o
   3   9   8       19.03       37.71      4.77 o
   4   9   8       58.96       55.14      7.03 o
   5   9   8        9.02       10.18      6.25 o
 -10  10   8       41.52       37.09      7.49 o
  -9  10   8       71.66       91.59     10.65 o
  -8  10   8      141.36      159.23     19.33 o
  -7  10   8       37.36       55.96      4.40 o
  -6  10   8        0.16        1.85      3.25 o
  -5  10   8       13.09        4.25      2.81 o
  -4  10   8      379.07      487.35     12.71 o
  -3  10   8      253.45      259.04      8.00 o
  -2  10   8        4.39        5.63      3.34 o
  -1  10   8       68.82       38.32      4.17 o
   0  10   8      341.05      377.95     12.93 o
   1  10   8       27.01       39.84      3.53 o
   2  10   8        0.19        0.67      4.27 o
   3  10   8      331.98      341.87     14.10 o
   4  10   8        4.15        5.23      5.84 o
  -9  11   8       38.76       25.33      7.43 o
  -8  11   8       41.53       31.50      6.19 o
  -7  11   8      105.09      128.29      9.46 o
  -6  11   8      233.04      239.84     14.04 o
  -5  11   8      162.93      180.85      7.76 o
  -4  11   8       47.26       60.35      4.14 o
  -3  11   8        9.30       18.08      3.49 o
  -2  11   8      115.75       70.09      5.33 o
  -1  11   8      133.09       98.61      5.51 o
   0  11   8      511.35      529.88     17.87 o
   1  11   8       36.30       48.67      5.58 o
   2  11   8      236.43      202.79     18.93 o
   3  11   8       43.15       32.07      5.78 o
   4  11   8       70.85       98.63      9.82 o
  -8  12   8      156.76      176.49     14.62 o
  -7  12   8        8.93       13.44      6.90 o
  -6  12   8       77.03       49.65     11.64 o
  -5  12   8      272.86      266.62     15.94 o
  -4  12   8        1.81        2.90      3.98 o
  -3  12   8      218.74      213.05     11.21 o
  -2  12   8      285.20      257.51     12.47 o
  -1  12   8        2.12        0.89      5.03 o
   0  12   8       69.53       76.50      8.64 o
   1  12   8        5.94       12.32      5.41 o
   2  12   8        9.22        3.79      5.71 o
   3  12   8        4.03       11.04      9.05 o
  -7  13   8        1.07        6.31      6.16 o
  -6  13   8      250.33      192.76     16.36 o
  -5  13   8       19.76        8.47      3.99 o
  -4  13   8      114.60      121.54      9.11 o
  -3  13   8       68.83       42.28      5.26 o
  -2  13   8       83.86       77.50      6.54 o
  -1  13   8       23.83       11.72      4.62 o
   0  13   8        0.82       -1.29      4.87 o
   1  13   8      176.00      206.93     14.89 o
  -4  14   8       40.37       54.57     15.68 o
  -3  14   8      164.66      159.72     15.54 o
  -2  14   8        1.06       -6.14      8.09 o
 -13   0   9       79.53       95.33     17.07 o
 -11   0   9       15.65        1.83      7.05 o
  -9   0   9      121.22      115.00      9.48 o
  -7   0   9     1060.10      928.37     36.84 o
  -5   0   9      282.18      214.38     10.60 o
  -3   0   9      691.65      588.78     17.37 o
  -1   0   9        0.12       23.00     10.13 o
   1   0   9     3364.11     3583.54     79.11 o
   3   0   9      146.01      150.50      9.96 o
   5   0   9        2.54        6.63      6.83 o
   7   0   9       20.29       16.83     11.61 o
 -13   1   9       47.37       32.91     10.38 o
 -12   1   9      214.17      207.45     10.87 o
 -11   1   9        2.08        1.62      5.82 o
 -10   1   9       26.81       24.56      4.23 o
  -9   1   9       18.15       18.16      3.61 o
  -8   1   9      553.05      570.21     14.83 o
  -7   1   9      476.17      530.24     14.40 o
  -6   1   9      377.59      399.30      9.03 o
  -5   1   9       50.32       64.06      4.69 o
  -4   1   9     1151.95     1244.56     24.61 o
  -3   1   9      193.78      192.76      6.96 o
  -2   1   9       32.44       26.61      4.18 o
  -1   1   9       79.03       67.81      5.31 o
   0   1   9      107.34      104.68      5.91 o
   1   1   9     1856.15     1903.39     31.08 o
   2   1   9       25.51       19.70      3.97 o
   3   1   9        0.72        7.96      3.82 o
   4   1   9      112.16      102.64      6.69 o
   5   1   9      480.62      480.05     17.31 o
   6   1   9       12.51       17.64      6.69 o
   7   1   9       36.33       54.05     10.12 o
 -13   2   9      100.53       90.97     11.57 o
 -12   2   9        5.07        6.10      6.15 o
 -11   2   9        1.02        4.22      4.25 o
 -10   2   9       15.82       13.13      4.64 o
  -9   2   9       74.97       71.72      4.51 o
  -8   2   9      199.43      227.93      6.92 o
  -7   2   9      420.07      438.08     12.46 o
  -6   2   9       61.87       39.58      3.51 o
  -5   2   9      441.15      418.02     13.19 o
  -4   2   9      252.35      196.38      7.27 o
  -3   2   9       20.16       24.19      3.44 o
  -2   2   9      441.20      350.84      9.64 o
  -1   2   9       18.83       20.37      2.93 o
   0   2   9      439.92      360.59      8.78 o
   1   2   9      539.41      575.28     12.46 o
   2   2   9       10.08       22.73      3.28 o
   3   2   9       30.00       22.35      3.96 o
   4   2   9       25.51       10.21      4.70 o
   5   2   9       77.29       87.45     11.22 o
   6   2   9      234.18      251.85     12.51 o
   7   2   9        3.72       -1.35      9.91 o
 -13   3   9       46.53       30.22     15.34 o
 -12   3   9      104.78      118.67      9.60 o
 -11   3   9       64.02       65.91      5.48 o
 -10   3   9      458.06      472.44     17.89 o
  -9   3   9       20.01       18.22      4.45 o
  -8   3   9        1.14        3.38      2.31 o
  -7   3   9       56.91       53.47      3.75 o
  -6   3   9       22.27       27.44      3.37 o
  -5   3   9      170.18      138.02      5.04 o
  -4   3   9      240.03      224.65      9.47 o
  -3   3   9        0.09        3.94      3.38 o
  -2   3   9        0.68        5.19      2.57 o
  -1   3   9        6.16        9.85      2.65 o
   0   3   9      375.28      313.70      7.91 o
   1   3   9       73.99       77.16      4.74 o
   2   3   9       59.80       58.78      4.27 o
   3   3   9      213.08      171.97      6.97 o
   4   3   9      112.10      102.89      6.54 o
   5   3   9      146.36      162.15     12.27 o
   6   3   9       30.62       37.52      7.42 o
   7   3   9       13.53       19.05     10.38 o
 -13   4   9        0.11       17.22     11.36 o
 -12   4   9      172.10      167.52     18.61 o
 -11   4   9       37.29       32.29      4.16 o
 -10   4   9      122.08      114.57      6.98 o
  -9   4   9        2.44        4.13      3.10 o
  -8   4   9        0.02        1.58      2.40 o
  -7   4   9      175.21      248.08      7.93 o
  -6   4   9      117.41      105.69      3.94 o
  -5   4   9      374.91      320.45      8.72 o
  -4   4   9      396.97      392.71      9.00 o
  -3   4   9      237.11      328.23      7.38 o
  -2   4   9      207.29      219.91      6.29 o
  -1   4   9       14.58        3.59      2.81 o
   0   4   9      604.25      612.69     12.51 o
   1   4   9       22.78        8.71      2.74 o
   2   4   9      210.35      205.21      6.53 o
   3   4   9       52.10       38.56      5.18 o
   4   4   9       20.37       20.59      5.87 o
   5   4   9       32.48       51.33      7.22 o
   6   4   9      286.46      327.25     15.68 o
 -12   5   9      502.49      531.63     30.67 o
 -11   5   9       19.14       17.07      6.47 o
 -10   5   9       38.03       39.22      7.33 o
  -9   5   9        6.43       14.30      5.27 o
  -8   5   9      507.79      534.46     14.93 o
  -7   5   9       30.69       23.08      3.08 o
  -6   5   9       60.36       60.18      4.77 o
  -5   5   9     1242.58     1262.65     27.45 o
  -4   5   9      167.46      161.01      6.01 o
  -3   5   9       19.82       26.60      3.48 o
  -2   5   9        4.49       14.51      2.83 o
  -1   5   9       39.59       51.55      3.63 o
   0   5   9     1558.65     1536.10     28.49 o
   1   5   9      442.73      412.05     10.11 o
   2   5   9       12.83        7.98      3.03 o
   3   5   9        7.21        8.33      4.50 o
   4   5   9       20.70       25.93      4.08 o
   5   5   9       16.55       19.76      6.71 o
   6   5   9        4.13        8.46      6.36 o
 -12   6   9        1.53       -3.36      7.77 o
 -11   6   9        5.68        1.26      6.97 o
 -10   6   9        0.76        0.31      3.59 o
  -9   6   9        0.97        4.15      3.92 o
  -8   6   9      839.11      856.61     23.47 o
  -7   6   9     1014.12     1229.82     25.22 o
  -6   6   9      172.24      153.50      5.39 o
  -5   6   9      550.26      606.32     14.97 o
  -4   6   9        9.12        3.18      2.73 o
  -3   6   9        5.24        7.69      2.62 o
  -2   6   9        1.17        0.78      2.54 o
  -1   6   9      368.68      354.58      8.65 o
   0   6   9        2.55       11.44      3.09 o
   1   6   9        7.98        7.65      3.32 o
   2   6   9        5.24        2.39      3.27 o
   3   6   9       46.84       37.72      5.09 o
   4   6   9       21.30       22.23      5.43 o
   5   6   9       47.49       46.54      7.56 o
   6   6   9        0.22        4.02      6.53 o
 -12   7   9        0.77        5.23      7.91 o
 -11   7   9       34.27       26.32     10.75 o
 -10   7   9      119.23       97.46      6.84 o
  -9   7   9        1.23        5.48      3.11 o
  -8   7   9      198.19      209.77      8.62 o
  -7   7   9       12.36       15.60      2.89 o
  -6   7   9       35.41       36.14      3.56 o
  -5   7   9       88.87       83.76      4.98 o
  -4   7   9      229.73      258.64      7.17 o
  -3   7   9      146.59      147.42      5.27 o
  -2   7   9       75.46       63.96      4.56 o
  -1   7   9       30.39       33.47      3.89 o
   0   7   9        3.77       10.76      2.94 o
   1   7   9      305.86      252.28      8.20 o
   2   7   9      108.85      126.43      6.65 o
   3   7   9       86.02      105.24      7.61 o
   4   7   9      128.07      155.28      8.46 o
   5   7   9      396.47      435.17     15.92 o
 -11   8   9        9.18       16.27      7.86 o
 -10   8   9      137.90      121.20      9.10 o
  -9   8   9        0.20        5.90      3.13 o
  -8   8   9       39.08       38.35      5.36 o
  -7   8   9      405.42      404.28     11.03 o
  -6   8   9       42.90       33.89      3.79 o
  -5   8   9       58.38       52.16      3.77 o
  -4   8   9        0.83       -0.96      2.96 o
  -3   8   9     1043.79     1158.81     23.07 o
  -2   8   9       17.40       21.90      3.12 o
  -1   8   9       27.24       20.21      3.17 o
   0   8   9      929.11      929.98     17.28 o
   1   8   9       28.46       24.65      3.96 o
   2   8   9       16.23       17.09      4.59 o
   3   8   9       64.78       82.34      6.87 o
   4   8   9        6.24       14.01      5.86 o
   5   8   9        1.09       -0.18      5.93 o
 -10   9   9       78.57       70.40      7.78 o
  -9   9   9       61.15       92.73      8.62 o
  -8   9   9       45.93       35.67      5.80 o
  -7   9   9       24.95       28.37      3.80 o
  -6   9   9       36.21       44.81      5.59 o
  -5   9   9       20.56       12.89      3.43 o
  -4   9   9       78.59       81.74      4.81 o
  -3   9   9       76.94       81.81      4.40 o
  -2   9   9       52.76       69.53      6.29 o
  -1   9   9       60.58       45.81      3.78 o
   0   9   9      113.13       90.55      5.22 o
   1   9   9       28.02       40.72      4.51 o
   2   9   9        3.61        1.75      4.29 o
   3   9   9       14.58       17.45      5.97 o
   4   9   9        8.07        7.86      7.33 o
 -10  10   9        8.54       -1.02      7.02 o
  -9  10   9       39.14       36.79      7.61 o
  -8  10   9        8.59        9.84      5.26 o
  -7  10   9       49.83       54.86      5.48 o
  -6  10   9      232.38      258.91      9.98 o
  -5  10   9       87.00       94.45      6.68 o
  -4  10   9       22.64       10.41      3.70 o
  -3  10   9      287.88      269.50      9.53 o
  -2  10   9       15.77        8.04      4.19 o
  -1  10   9       54.23       54.46      5.52 o
   0  10   9      305.10      301.61     10.86 o
   1  10   9        3.00        2.60      3.90 o
   2  10   9       59.71       80.37      8.08 o
   3  10   9       42.28       38.79      7.35 o
  -9  11   9       64.74       86.31     10.43 o
  -8  11   9      116.88      148.06     17.54 o
  -7  11   9        0.20        9.82      5.31 o
  -6  11   9       26.54       37.24      5.94 o
  -5  11   9      294.26      273.74     16.80 o
  -4  11   9       28.48        9.59      4.77 o
  -3  11   9      357.42      372.17     12.09 o
  -2  11   9      160.97      201.89      9.82 o
  -1  11   9       67.57       91.58      6.55 o
   0  11   9       30.33       31.63      5.48 o
   1  11   9        0.01        0.30      6.42 o
   2  11   9       26.30       26.72      6.31 o
  -7  12   9       83.63       78.32     10.44 o
  -6  12   9       30.36       30.61      6.83 o
  -5  12   9       92.66       87.08      8.38 o
  -4  12   9        0.56        9.37      5.47 o
  -3  12   9       31.81       32.39      6.49 o
  -2  12   9       71.52       98.32      8.90 o
  -1  12   9        2.43       -4.90      6.58 o
   0  12   9        1.74        4.04      5.56 o
   1  12   9       59.34       36.85      8.06 o
  -6  13   9      257.41      241.61     19.64 o
  -5  13   9        7.74        9.93      4.49 o
  -4  13   9        5.49        8.63      4.52 o
  -3  13   9        8.43        5.64      5.83 o
  -2  13   9       40.16       46.26      6.71 o
  -1  13   9       49.73       54.61      7.98 o
 -12   0  10      182.72      205.56     20.57 o
 -10   0  10      100.93       91.39      8.36 o
  -8   0  10      503.73      452.91     22.69 o
  -6   0  10        9.07        4.07      5.66 o
  -4   0  10       66.58       46.02      8.10 o
  -2   0  10      162.16      133.41      9.29 o
   0   0  10      349.21      323.73     13.19 o
   2   0  10      295.04      278.25     13.47 o
   4   0  10       13.48       13.84      7.30 o
   6   0  10        6.90       11.01     20.90 o
 -13   1  10       97.19      125.80     12.79 o
 -12   1  10        0.95       -5.06      9.70 o
 -11   1  10       20.72       19.03      6.23 o
 -10   1  10      725.38      754.84     26.11 o
  -9   1  10       28.59       24.74      3.82 o
  -8   1  10      140.96      130.52      6.54 o
  -7   1  10       52.60       60.35      4.62 o
  -6   1  10        4.02        2.46      3.07 o
  -5   1  10        4.96       10.27      3.29 o
  -4   1  10       66.66       88.67      6.16 o
  -3   1  10        0.02        5.02      3.55 o
  -2   1  10     1438.95     1508.06     29.55 o
  -1   1  10      270.21      213.58      7.49 o
   0   1  10       73.96       83.41      5.79 o
   1   1  10       39.27       34.49      3.37 o
   2   1  10      459.93      445.42     11.73 o
   3   1  10      100.19      101.59      6.77 o
   4   1  10      150.18      151.30      8.44 o
   5   1  10        0.29       -5.14      5.13 o
   6   1  10       10.91        8.09      8.17 o
 -13   2  10       92.90      135.76     19.35 o
 -12   2  10        7.67        6.64      6.74 o
 -11   2  10        0.10        1.25      4.53 o
 -10   2  10       83.05       88.61      6.71 o
  -9   2  10       34.86       46.43      3.78 o
  -8   2  10       47.75       41.19      3.97 o
  -7   2  10      116.97       90.35      4.72 o
  -6   2  10        6.85        8.62      2.43 o
  -5   2  10      248.01      186.79      6.86 o
  -4   2  10       26.96       31.51      4.64 o
  -3   2  10     1217.51     1011.05     20.30 o
  -2   2  10      406.86      407.79      9.98 o
  -1   2  10      724.19      832.86     17.38 o
   0   2  10      188.69      213.93      6.73 o
   1   2  10       56.77       41.63      3.87 o
   2   2  10       33.89       34.78      4.96 o
   3   2  10      165.88      175.09      8.24 o
   4   2  10        0.04       10.53      5.43 o
   5   2  10        2.62        7.27      6.31 o
   6   2  10        3.35       10.69      7.20 o
 -13   3  10        0.96        3.26     12.33 o
 -12   3  10        3.10      -10.75     12.19 o
 -11   3  10       36.97       12.67      7.40 o
 -10   3  10        5.33        6.87      3.18 o
  -9   3  10        0.16        4.10      2.32 o
  -8   3  10      127.26      102.41      5.01 o
  -7   3  10       72.53       82.77      4.75 o
  -6   3  10      655.02      699.00     16.57 o
  -5   3  10       23.71       43.45      4.49 o
  -4   3  10       40.46       36.67      5.58 o
  -3   3  10       23.29       21.88      4.02 o
  -2   3  10        8.05        8.38      2.87 o
  -1   3  10       50.69       45.66      3.51 o
   0   3  10      534.29      499.81     14.07 o
   1   3  10       36.40       34.81      3.23 o
   2   3  10      357.92      362.86     11.45 o
   3   3  10      150.02      139.72      8.64 o
   4   3  10       10.11        3.44      5.06 o
   5   3  10      199.11      202.91     11.83 o
   6   3  10        3.11       -3.23      7.07 o
 -12   4  10        2.75        4.64      9.61 o
 -11   4  10       71.47       48.07      6.01 o
 -10   4  10       44.10       56.17      4.99 o
  -9   4  10        9.14        7.11      3.18 o
  -8   4  10      104.52      140.39      5.95 o
  -7   4  10     1426.94     1556.82     35.28 o
  -6   4  10      153.44      177.10      9.47 o
  -5   4  10       98.54      113.46      4.78 o
  -4   4  10      146.75      115.04      8.36 o
  -3   4  10      808.48      892.00     17.99 o
  -2   4  10       94.00       80.79      5.41 o
  -1   4  10      184.95      181.09      5.64 o
   0   4  10       44.96       33.82      3.65 o
   1   4  10      784.24      801.15     16.95 o
   2   4  10       71.61       76.60      5.73 o
   3   4  10      318.73      315.45     16.31 o
   4   4  10        8.97        8.62      6.77 o
   5   4  10       33.34       37.22      7.75 o
 -12   5  10        3.99       -2.26      8.64 o
 -11   5  10       82.35       88.31      7.22 o
 -10   5  10        5.15       -2.45      4.88 o
  -9   5  10       32.00       36.40      5.52 o
  -8   5  10      664.10      667.85     16.19 o
  -7   5  10      281.46      294.46      9.75 o
  -6   5  10      151.68      144.17      6.63 o
  -5   5  10       46.13       48.36      2.49 o
  -4   5  10       39.31       43.39      3.43 o
  -3   5  10     1351.81     1333.96     23.76 o
  -2   5  10      144.38      109.40      4.68 o
  -1   5  10      113.13      128.83      4.98 o
   0   5  10      181.56      192.24     10.02 o
   1   5  10       30.16       38.32      3.71 o
   2   5  10       27.96       17.04      2.92 o
   3   5  10       12.22       18.58      4.61 o
   4   5  10      140.79      141.41      9.05 o
   5   5  10        0.47        3.51      5.74 o
 -12   6  10        3.33        5.92      6.74 o
 -11   6  10      211.86      192.96     14.64 o
 -10   6  10      193.02      246.27     11.85 o
  -9   6  10        0.26        0.42      4.37 o
  -8   6  10       24.96       27.47      4.15 o
  -7   6  10       77.00       51.28      3.92 o
  -6   6  10      168.25      170.97      6.65 o
  -5   6  10        0.32        9.29      3.44 o
  -4   6  10      178.99      199.32      6.46 o
  -3   6  10        7.70        2.51      2.46 o
  -2   6  10       54.87       42.71      4.39 o
  -1   6  10      109.42      107.37      5.24 o
   0   6  10       40.27       44.25      4.10 o
   1   6  10       63.14       64.62      4.86 o
   2   6  10      266.67      256.52     10.58 o
   3   6  10        1.58        1.02      4.86 o
   4   6  10       19.95       14.84      6.25 o
   5   6  10      204.48      213.64     11.89 o
 -11   7  10      108.24       95.13      8.93 o
 -10   7  10      320.59      294.69     13.74 o
  -9   7  10        0.53       -1.27      4.03 o
  -8   7  10      113.28      130.00      6.74 o
  -7   7  10       20.59       25.52      3.29 o
  -6   7  10       25.41       17.07      3.91 o
  -5   7  10       54.80       38.61      5.08 o
  -4   7  10       61.01       66.37      5.01 o
  -3   7  10      112.96      106.60      6.24 o
  -2   7  10      896.33      933.02     20.04 o
  -1   7  10        7.23        3.87      3.31 o
   0   7  10      352.12      379.37     10.61 o
   1   7  10      291.40      330.08     10.23 o
   2   7  10      155.60      132.48      6.97 o
   3   7  10       91.35       51.96      6.30 o
   4   7  10       64.50       82.76      9.89 o
 -11   8  10        5.06        6.50      8.28 o
 -10   8  10      111.12      119.27     10.20 o
  -9   8  10       48.78       37.47      4.78 o
  -8   8  10      101.05      100.57      5.82 o
  -7   8  10       78.93      102.74      5.76 o
  -6   8  10      410.15      430.68     14.02 o
  -5   8  10       13.90        5.87      3.80 o
  -4   8  10        1.05        5.57      3.38 o
  -3   8  10      184.20      146.39      6.75 o
  -2   8  10       74.13       77.35      4.95 o
  -1   8  10        3.37        7.46      3.86 o
   0   8  10       33.91       32.79      4.21 o
   1   8  10        1.52        2.97      4.26 o
   2   8  10       18.44        9.98      5.48 o
   3   8  10       33.41       29.04      6.33 o
   4   8  10        0.01        4.28      7.80 o
 -10   9  10        0.58        1.44      6.15 o
  -9   9  10        2.80        5.60      5.99 o
  -8   9  10        2.76       13.11      4.34 o
  -7   9  10       29.34       37.94      4.57 o
  -6   9  10       39.62       25.58      3.94 o
  -5   9  10       53.66       25.52      4.06 o
  -4   9  10       20.38        9.38      3.71 o
  -3   9  10      317.46      344.86     10.81 o
  -2   9  10        2.23       12.22      3.81 o
  -1   9  10      152.62      178.24      7.43 o
   0   9  10       92.53      113.82      6.30 o
   1   9  10       11.03       25.27      5.16 o
   2   9  10      236.34      236.25     11.80 o
   3   9  10      164.61      129.70      9.78 o
  -9  10  10       29.26       33.69      7.30 o
  -8  10  10       29.89       27.84      8.04 o
  -7  10  10       37.88       21.13      4.95 o
  -6  10  10      211.37      214.86     10.14 o
  -5  10  10      108.63      104.35      6.21 o
  -4  10  10        0.50        3.63      3.63 o
  -3  10  10      269.45      262.02     11.25 o
  -2  10  10       35.54       23.57      4.08 o
  -1  10  10       73.44       91.97      6.13 o
   0  10  10       16.03       12.26      4.89 o
   1  10  10        0.09        3.44      5.56 o
   2  10  10       31.45       45.31      8.69 o
  -8  11  10      172.19      165.08     19.70 o
  -7  11  10       81.83      119.07     12.47 o
  -6  11  10       17.52       40.75      7.00 o
  -5  11  10       39.72       56.99      6.55 o
  -4  11  10        3.47        6.25      4.83 o
  -3  11  10        1.31        7.42      6.04 o
  -2  11  10        3.42       -0.58      6.27 o
  -1  11  10      118.40      143.32     11.41 o
   0  11  10        8.23       22.64      6.42 o
   1  11  10       17.91       24.71      8.09 o
  -7  12  10      184.44      249.65     25.12 o
  -6  12  10      206.83      224.67     16.48 o
  -5  12  10        0.91        4.22      5.80 o
  -4  12  10        2.06       16.98      6.80 o
  -3  12  10      112.73      122.11     12.61 o
  -2  12  10        0.35        8.20      6.60 o
  -1  12  10        0.03       12.07      7.31 o
   0  12  10      180.29      140.37     12.63 o
 -13   0  11        2.34       -4.25     12.20 o
 -11   0  11        6.58        2.39      8.64 o
  -9   0  11       16.43       16.50      5.96 o
  -7   0  11      573.87      579.65     23.24 o
  -5   0  11        5.08        3.47      6.06 o
  -3   0  11      221.82      238.80     15.19 o
  -1   0  11     1286.86     1166.48     37.14 o
   1   0  11        0.05       -2.90      3.82 o
   3   0  11      317.07      342.57     17.32 o
   5   0  11      267.17      346.72     24.46 o
 -13   1  11      309.48      312.90     38.90 o
 -12   1  11       31.92       26.94      9.78 o
 -11   1  11        0.23        8.42      4.86 o
 -10   1  11        2.71        4.59      4.22 o
  -9   1  11       79.90       71.96      5.23 o
  -8   1  11       82.73      100.41      6.42 o
  -7   1  11      509.94      555.17     17.42 o
  -6   1  11      208.63      163.39      7.38 o
  -5   1  11      112.32      136.11      6.27 o
  -4   1  11       89.38       82.49      6.58 o
  -3   1  11      138.85      155.06      7.36 o
  -2   1  11      217.17      211.91      8.00 o
  -1   1  11      278.19      273.98      8.82 o
   0   1  11       69.59       70.15      4.38 o
   1   1  11      319.23      256.86     11.50 o
   2   1  11        0.04       -3.35      4.56 o
   3   1  11        1.58        5.23      7.34 o
   4   1  11        9.91        1.24      5.51 o
   5   1  11        4.14        3.14      7.73 o
 -12   2  11       34.34       36.10      8.50 o
 -11   2  11        3.68       -0.30      6.23 o
 -10   2  11      117.45       97.57      5.42 o
  -9   2  11        0.23       -2.64      3.01 o
  -8   2  11       75.96       54.16      4.77 o
  -7   2  11       14.42       13.07      4.11 o
  -6   2  11      304.98      258.35      9.51 o
  -5   2  11      323.72      369.71     10.17 o
  -4   2  11      344.00      404.58     12.70 o
  -3   2  11      456.90      448.72     12.71 o
  -2   2  11       91.16      110.50      6.23 o
  -1   2  11      412.02      423.67     11.27 o
   0   2  11       12.66        5.63      3.87 o
   1   2  11        0.36        3.81      3.46 o
   2   2  11       77.37       75.98      6.59 o
   3   2  11        3.43        2.68      5.40 o
   4   2  11       23.55       16.45      5.45 o
   5   2  11       54.37       58.27      9.39 o
 -12   3  11       45.09       36.31      7.46 o
 -11   3  11        0.21       -7.03      5.33 o
 -10   3  11       72.69       52.18      4.91 o
  -9   3  11       93.87      105.25      5.29 o
  -8   3  11      374.31      389.77     11.92 o
  -7   3  11        5.65        8.15      2.37 o
  -6   3  11       21.38       20.61      4.01 o
  -5   3  11        8.31       12.30      3.76 o
  -4   3  11      283.10      280.75     11.26 o
  -3   3  11       95.03      106.29      5.70 o
  -2   3  11     1093.60     1182.29     23.79 o
  -1   3  11      141.43      108.87      4.65 o
   0   3  11      296.48      311.76     10.18 o
   1   3  11       13.49       19.50      3.79 o
   2   3  11      333.79      326.84     12.40 o
   3   3  11      128.90      125.49      7.38 o
   4   3  11        2.58       13.99      7.59 o
   5   3  11      112.07      115.13     10.26 o
 -12   4  11        5.55       18.78      7.71 o
 -11   4  11      219.26      241.02     13.22 o
 -10   4  11      497.58      532.34     18.49 o
  -9   4  11        5.56        4.51      1.71 o
  -8   4  11      402.86      443.38     13.30 o
  -7   4  11       93.61       85.89      4.86 o
  -6   4  11      296.73      323.47     10.87 o
  -5   4  11      171.22      143.25      7.08 o
  -4   4  11       10.22       17.72      5.68 o
  -3   4  11        5.07       -1.60      3.40 o
  -2   4  11       56.39       60.22      3.75 o
  -1   4  11        5.26       -1.97      3.67 o
   0   4  11      229.14      273.30      9.08 o
   1   4  11        3.05        5.09      2.86 o
   2   4  11       16.05       24.05      4.89 o
   3   4  11        9.50       15.19      4.73 o
   4   4  11       28.68       45.12      7.98 o
 -12   5  11        0.62       14.75      7.84 o
 -11   5  11       69.58       45.63     11.16 o
 -10   5  11       73.66       66.22      7.04 o
  -9   5  11        2.78        2.52      3.73 o
  -8   5  11       11.05       18.85      3.51 o
  -7   5  11       37.92       35.54      4.61 o
  -6   5  11      301.95      261.73      9.96 o
  -5   5  11        3.68       11.54      3.87 o
  -4   5  11       83.32       81.44      5.15 o
  -3   5  11        1.58        1.25      3.05 o
  -2   5  11       33.68       26.13      4.35 o
  -1   5  11       75.22      100.36      6.22 o
   0   5  11        0.21        0.18      4.45 o
   1   5  11        1.39        6.44      3.76 o
   2   5  11       76.63       90.96      7.53 o
   3   5  11        0.95        1.43      6.27 o
   4   5  11        7.80        0.83      5.50 o
 -11   6  11        4.13        6.98      6.05 o
 -10   6  11       48.96       54.30      6.78 o
  -9   6  11       20.99       20.87      4.55 o
  -8   6  11      183.80      134.70     12.72 o
  -7   6  11       21.13       36.17      4.60 o
  -6   6  11       24.33       42.26      5.17 o
  -5   6  11       87.80       79.39      7.13 o
  -4   6  11      144.87      160.28      6.35 o
  -3   6  11      442.59      403.59     10.24 o
  -2   6  11        0.22        2.91      3.08 o
  -1   6  11       99.25      100.27      5.95 o
   0   6  11       50.16       57.31      4.45 o
   1   6  11       44.47       35.85      5.40 o
   2   6  11       45.81       54.89      5.80 o
   3   6  11       40.07       32.76      7.70 o
   4   6  11        0.33       -1.16      6.27 o
 -11   7  11       98.60      120.38     18.13 o
 -10   7  11        0.60        4.53      6.99 o
  -9   7  11       20.76       17.63      6.16 o
  -8   7  11       25.72       18.98      3.63 o
  -7   7  11       17.76       21.59      4.47 o
  -6   7  11       85.78       68.13      5.16 o
  -5   7  11      605.19      669.15     20.95 o
  -4   7  11       71.41       58.40      6.02 o
  -3   7  11       69.23       83.47      5.27 o
  -2   7  11      225.83      266.19      9.80 o
  -1   7  11      135.86      117.39      6.33 o
   0   7  11      118.53      102.92      5.89 o
   1   7  11        5.29       11.77      4.48 o
   2   7  11        1.60       -0.65      5.96 o
   3   7  11       10.19       19.97      6.58 o
 -10   8  11        5.93        9.48      8.98 o
  -9   8  11       39.91       23.06      7.04 o
  -8   8  11        2.99       -0.52      4.66 o
  -7   8  11       28.28       32.21      4.66 o
  -6   8  11       49.88       42.79      5.40 o
  -5   8  11       23.86       37.31      4.66 o
  -4   8  11       13.88       15.54      4.23 o
  -3   8  11       23.66       26.03      3.68 o
  -2   8  11       46.65       57.76      4.94 o
  -1   8  11       21.13       24.60      4.56 o
   0   8  11        3.62        4.32      4.28 o
   1   8  11        4.36        0.61      5.29 o
   2   8  11      146.52      157.39     10.91 o
   3   8  11      275.58      360.31     15.13 o
  -9   9  11       34.44       19.27      6.51 o
  -8   9  11       23.01        2.53      5.23 o
  -7   9  11        3.22       12.16      5.07 o
  -6   9  11      628.47      715.34     24.70 o
  -5   9  11       14.42       15.53      5.00 o
  -4   9  11       37.90       58.59      5.79 o
  -3   9  11       70.57      100.62      8.45 o
  -2   9  11       38.44       15.56      4.50 o
  -1   9  11      140.01      129.02      7.23 o
   0   9  11       90.79       64.45      9.18 o
   1   9  11        0.75       -2.60      4.76 o
   2   9  11      147.00      145.06     10.85 o
  -8  10  11      115.37       94.19     15.02 o
  -7  10  11      199.54      154.25     11.48 o
  -6  10  11      139.34      145.29      8.68 o
  -5  10  11       17.44       27.95      5.25 o
  -4  10  11       30.55       33.05      5.53 o
  -3  10  11       76.05       57.79      6.74 o
  -2  10  11       18.63        9.16      6.08 o
  -1  10  11       26.81       20.59      9.53 o
   0  10  11       36.32       45.84      9.76 o
   1  10  11        0.39       -0.83      5.41 o
  -7  11  11        8.20        7.55      7.75 o
  -6  11  11        3.86       10.59      5.90 o
  -5  11  11       12.01       14.94      5.77 o
  -4  11  11        6.54       18.53      6.67 o
  -3  11  11       73.57       75.97      8.59 o
  -2  11  11        0.60        6.04      6.45 o
  -1  11  11       10.85       23.45      7.68 o
  -4  12  11        3.28        7.87     15.44 o
 -12   0  12       19.83        9.83     18.04 o
 -10   0  12      129.93      118.68      8.90 o
  -8   0  12        2.50        4.75      6.16 o
  -6   0  12      138.12      132.99     10.69 o
  -4   0  12      172.64      108.50      9.78 o
  -2   0  12      153.66      158.62     12.40 o
   0   0  12      267.93      290.39     15.06 o
   2   0  12      249.19      324.55     17.75 o
   4   0  12        0.34        2.19     10.32 o
 -12   1  12       96.58      106.89     12.74 o
 -11   1  12        0.42        7.18      7.48 o
 -10   1  12      268.44      283.37     11.14 o
  -9   1  12       32.95       48.13      6.32 o
  -8   1  12       65.69       47.67      4.12 o
  -7   1  12        0.13        4.21      4.14 o
  -6   1  12       45.29       59.20      5.63 o
  -5   1  12      327.59      332.26     10.25 o
  -4   1  12      161.20      161.86      7.40 o
  -3   1  12       77.61       58.65      5.77 o
  -2   1  12      546.01      482.03     14.46 o
  -1   1  12        4.73        5.80      4.43 o
   0   1  12      238.51      255.31      8.80 o
   1   1  12      129.05      116.26      7.51 o
   2   1  12       36.28       21.15      6.43 o
   3   1  12       33.67       48.55      7.03 o
   4   1  12       53.41       38.57      9.12 o
 -12   2  12       19.71       26.66      9.67 o
 -11   2  12       20.48        9.11      6.94 o
 -10   2  12      245.53      237.58     10.54 o
  -9   2  12       83.26       76.13      5.25 o
  -8   2  12       58.83       58.38      5.90 o
  -7   2  12      194.93      190.32      8.28 o
  -6   2  12      134.68      156.57     10.07 o
  -5   2  12       15.81       10.54      5.33 o
  -4   2  12      112.64      112.91      6.53 o
  -3   2  12       62.60       75.22      6.79 o
  -2   2  12      374.47      428.17     14.76 o
  -1   2  12       33.34       40.61      5.52 o
   0   2  12       44.45       53.37      4.44 o
   1   2  12        1.40        2.49      4.25 o
   2   2  12       16.26       25.98      5.98 o
   3   2  12        0.92       -2.73      6.01 o
   4   2  12        2.15       12.15      7.62 o
 -12   3  12       30.45       38.05      9.92 o
 -11   3  12      453.44      430.78     23.15 o
 -10   3  12       21.70       11.26      5.01 o
  -9   3  12        3.76        8.47      3.73 o
  -8   3  12      168.87      129.69      5.74 o
  -7   3  12      208.87      176.95      9.06 o
  -6   3  12        0.10        2.15      4.11 o
  -5   3  12     1889.01     2209.51     46.41 o
  -4   3  12        2.62        4.84      4.37 o
  -3   3  12       26.54       33.39      4.60 o
  -2   3  12       69.49       62.08      6.30 o
  -1   3  12      171.85      174.12      7.41 o
   0   3  12        9.40       24.07      9.64 o
   1   3  12       13.61       15.48      4.50 o
   2   3  12      136.10      125.77      8.47 o
   3   3  12       35.04       38.79      6.75 o
   4   3  12       28.18       32.53     13.31 o
 -12   4  12        0.26       11.46     10.42 o
 -11   4  12       56.07       77.43     12.86 o
 -10   4  12      150.65      122.42      8.44 o
  -9   4  12        0.43       -1.17      4.34 o
  -8   4  12       50.94       21.72      7.05 o
  -7   4  12       16.67       20.44      4.28 o
  -6   4  12        2.83        3.15      4.19 o
  -5   4  12      233.14      203.66      8.11 o
  -4   4  12       98.31       99.32      6.22 o
  -3   4  12      182.33      192.46      9.56 o
  -2   4  12       52.39       51.51      4.66 o
  -1   4  12      190.14      153.83      7.47 o
   0   4  12        4.63        4.71      4.36 o
   1   4  12        8.22       16.18      4.43 o
   2   4  12        0.08        6.71      5.22 o
   3   4  12       61.41       77.08      7.27 o
 -11   5  12       10.88       11.24      7.92 o
 -10   5  12        0.02       -0.62      5.08 o
  -9   5  12        3.31        7.10      3.38 o
  -8   5  12      160.58      139.15     10.85 o
  -7   5  12       11.28        6.21      3.96 o
  -6   5  12       37.47       36.08      3.21 o
  -5   5  12       36.38       36.45      4.14 o
  -4   5  12       62.37       72.32      5.73 o
  -3   5  12        0.16        5.02      3.97 o
  -2   5  12        4.52        2.74      4.84 o
  -1   5  12      184.44      176.19      9.16 o
   0   5  12       21.57       12.88      4.25 o
   1   5  12        5.35       -5.26      4.21 o
   2   5  12        9.10       13.72      6.12 o
   3   5  12       37.29       90.27      8.47 o
 -11   6  12       15.21       10.60     10.37 o
 -10   6  12        7.90        8.79      6.59 o
  -9   6  12      209.45      213.52     12.44 o
  -8   6  12       17.57       14.62      4.18 o
  -7   6  12       20.57       17.07      5.29 o
  -6   6  12      401.93      447.23     34.10 o
  -5   6  12       11.36        5.74      5.55 o
  -4   6  12       31.35       32.54      4.17 o
  -3   6  12       31.31       34.50      4.45 o
  -2   6  12        0.24        3.17      5.34 o
  -1   6  12      157.82      170.88      8.99 o
   0   6  12      182.28      180.74      7.62 o
   1   6  12        0.41        4.38      4.22 o
   2   6  12       50.75       56.72      7.26 o
 -10   7  12        0.62       14.76     12.90 o
  -9   7  12       37.48       28.77      6.61 o
  -8   7  12        8.55        5.47      4.47 o
  -7   7  12       37.88       29.51      5.21 o
  -6   7  12       49.71       51.34      6.06 o
  -5   7  12       43.12       55.86      6.26 o
  -4   7  12        0.50        2.99      2.38 o
  -3   7  12       17.65       28.34      4.62 o
  -2   7  12       28.10       34.36      4.83 o
  -1   7  12       26.40       46.05      5.03 o
   0   7  12       28.68       21.46      5.23 o
   1   7  12        4.83        5.41      5.12 o
   2   7  12      127.19      107.72     13.25 o
 -10   8  12        7.67       16.62      9.57 o
  -9   8  12      131.33      141.30     11.11 o
  -8   8  12       21.61       29.50      7.04 o
  -7   8  12       58.92       69.96      7.23 o
  -6   8  12      161.08      171.36      9.35 o
  -5   8  12        8.85       -2.53      5.00 o
  -4   8  12       32.47       40.22      7.21 o
  -3   8  12       47.45       33.11      6.71 o
  -2   8  12        2.89        5.09      4.36 o
  -1   8  12      131.55       93.15      7.63 o
   0   8  12       47.50       61.96      6.97 o
   1   8  12       27.81       38.65      6.42 o
  -9   9  12      127.93      140.99     20.96 o
  -8   9  12       49.22       57.25      7.76 o
  -7   9  12       58.19       34.41      6.67 o
  -6   9  12        7.78        5.40      5.62 o
  -5   9  12       10.21        6.07      5.23 o
  -4   9  12       57.59       64.42      7.44 o
  -3   9  12      257.83      236.60     13.00 o
  -2   9  12       84.97      107.38      8.80 o
  -1   9  12       31.44       23.52      6.57 o
   0   9  12       26.05        3.48      7.91 o
  -7  10  12        4.74       14.26      8.15 o
  -6  10  12      122.65      119.07      9.05 o
  -5  10  12       10.81       10.98      6.28 o
  -4  10  12        3.73       -7.38      7.93 o
  -3  10  12        5.83       18.63      8.10 o
  -2  10  12        0.70        7.03      6.57 o
  -1  10  12       18.86        6.68      7.92 o
  -4  11  12       26.86       25.60     14.37 o
 -11   0  13        3.12       -3.31      9.67 o
  -9   0  13       15.49       19.48      7.80 o
  -7   0  13        7.65       -5.16      8.13 o
  -5   0  13      196.49      207.30     13.65 o
  -3   0  13      154.81      145.70     11.64 o
  -1   0  13        2.57        6.99      8.54 o
   1   0  13      139.21      145.37     14.79 o
   3   0  13       25.30       26.97     10.09 o
 -12   1  13       67.51       84.19     12.13 o
 -11   1  13       40.21       27.60      7.95 o
 -10   1  13       15.23       20.59      8.83 o
  -9   1  13        1.33        1.63      4.98 o
  -8   1  13      308.33      311.94     13.19 o
  -7   1  13        3.58       12.80      4.93 o
  -6   1  13        9.65        4.59      4.61 o
  -5   1  13       48.94       36.25      5.51 o
  -4   1  13       18.30       26.93      6.04 o
  -3   1  13      340.88      391.17     14.28 o
  -2   1  13        3.97       14.55      8.20 o
  -1   1  13        7.20        9.45      4.60 o
   0   1  13        0.15        7.81      4.19 o
   1   1  13       55.94       39.41      6.45 o
   2   1  13        0.51        2.88      6.43 o
   3   1  13        0.08        2.07      7.50 o
 -11   2  13       24.61       34.28      8.92 o
 -10   2  13        0.12        6.88      6.55 o
  -9   2  13      200.73      230.06     14.15 o
  -8   2  13       61.60       54.68      6.15 o
  -7   2  13       49.10       66.96      5.96 o
  -6   2  13        0.50        2.26      4.86 o
  -5   2  13      695.63      795.13     22.56 o
  -4   2  13       54.32       53.87      7.26 o
  -3   2  13        0.16        9.42      6.47 o
  -2   2  13        3.75       12.47      5.90 o
  -1   2  13       16.30       21.79      5.64 o
   0   2  13       64.64       66.31      5.85 o
   1   2  13       31.23       30.68      5.16 o
   2   2  13      108.31      100.22      8.53 o
 -11   3  13        0.82        1.80      7.51 o
 -10   3  13       25.19       39.79      8.60 o
  -9   3  13       76.83       74.39      9.05 o
  -8   3  13      285.09      331.20     13.37 o
  -7   3  13        0.09       -6.09      4.57 o
  -6   3  13        3.87        0.05      5.72 o
  -5   3  13       62.31       72.10      6.62 o
  -4   3  13       55.68       57.05      5.88 o
  -3   3  13        5.76       19.03      4.97 o
  -2   3  13       41.37       38.10      5.89 o
  -1   3  13        1.07        5.71      5.45 o
   0   3  13       51.39       52.24      4.95 o
   1   3  13      110.67      121.01      8.22 o
   2   3  13        5.79       12.54      6.72 o
 -11   4  13      107.77       89.41     11.05 o
 -10   4  13       56.85       58.70      9.86 o
  -9   4  13        1.82       -0.41      5.31 o
  -8   4  13      193.67      171.84     14.79 o
  -7   4  13      104.24      106.74      7.15 o
  -6   4  13       11.17        5.83      3.89 o
  -5   4  13      152.62      168.25      8.00 o
  -4   4  13       42.35       22.12      4.86 o
  -3   4  13       21.24       32.25      5.46 o
  -2   4  13        0.00       -1.33      4.84 o
  -1   4  13       40.03       38.50      6.43 o
   0   4  13        0.56        8.23      5.21 o
   1   4  13       12.41       10.01      6.94 o
   2   4  13        6.28       -0.64      6.95 o
 -11   5  13       55.71       49.14     11.85 o
 -10   5  13        5.82        1.59      8.31 o
  -9   5  13       48.86       32.91      7.62 o
  -8   5  13       99.46      121.26     11.31 o
  -7   5  13        4.34        3.01      6.14 o
  -6   5  13       36.12       16.52      3.94 o
  -5   5  13       46.31       33.22      4.48 o
  -4   5  13      328.76      342.31     11.89 o
  -3   5  13      142.20      140.27      8.44 o
  -2   5  13        0.08        2.40      4.79 o
  -1   5  13      151.88      130.49      8.35 o
   0   5  13        2.47       10.94      5.97 o
   1   5  13       19.85       21.00      7.23 o
   2   5  13       28.87       33.60     11.58 o
 -10   6  13       14.11        7.72      7.23 o
  -9   6  13      144.32      131.16     11.16 o
  -8   6  13       25.28       30.19      5.30 o
  -7   6  13        3.76        3.91      5.79 o
  -6   6  13       60.02       43.61      8.11 o
  -5   6  13       36.53       47.85      5.35 o
  -4   6  13        0.84        1.64      4.07 o
  -3   6  13       63.52       91.11      7.88 o
  -2   6  13        3.33       11.00      5.80 o
  -1   6  13        0.08       -0.46      5.95 o
   0   6  13       23.90       48.42      7.35 o
   1   6  13        1.86       14.01      7.19 o
  -9   7  13        9.98        4.82      6.42 o
  -8   7  13      119.88      145.91     11.41 o
  -7   7  13      201.32      241.22     11.59 o
  -6   7  13       86.35      125.57      9.24 o
  -5   7  13       12.89       17.95      6.15 o
  -4   7  13       42.42       48.76      7.90 o
  -3   7  13        2.63       -8.26      5.51 o
  -2   7  13        1.61        2.47      5.62 o
  -1   7  13      182.18      212.67     11.83 o
   0   7  13        0.20        5.17      6.38 o
  -8   8  13       93.54       65.80      8.83 o
  -7   8  13       24.22       22.63      6.72 o
  -6   8  13       34.83       18.53      5.44 o
  -5   8  13       10.78        8.19      6.16 o
  -4   8  13       59.06       33.50      7.30 o
  -3   8  13      120.48      164.89     12.81 o
  -2   8  13        4.24        6.88      6.97 o
  -1   8  13       27.18       47.76     10.69 o
  -7   9  13       21.48       25.60      7.53 o
  -6   9  13      144.29      126.17      9.83 o
  -5   9  13      124.02      134.83     10.38 o
  -4   9  13        1.86        7.24      6.87 o
  -3   9  13       28.52       35.23      7.89 o
  -2   9  13        0.06       -3.13      6.95 o
 -10   0  14       40.11       40.60     12.07 o
  -8   0  14       11.42       19.02      8.30 o
  -6   0  14        0.80        1.64      7.71 o
  -4   0  14        6.02       -0.84     10.68 o
  -2   0  14        0.10       19.61     11.49 o
   0   0  14        0.00        5.76     10.59 o
 -11   1  14        0.30        5.40      8.40 o
 -10   1  14        1.62       -1.00      7.42 o
  -9   1  14       22.65       28.91      7.58 o
  -8   1  14       88.10      114.34      8.53 o
  -7   1  14       15.22       12.47      6.02 o
  -6   1  14       57.30       70.99      8.06 o
  -5   1  14       33.59       25.83      6.38 o
  -4   1  14        1.43       -2.67      6.78 o
  -3   1  14        5.51        7.62      7.89 o
  -2   1  14        3.85        1.61      5.54 o
  -1   1  14      222.71      205.22     13.42 o
   0   1  14        2.24        2.95      6.77 o
   1   1  14        0.03        6.53      5.88 o
 -11   2  14        1.36       12.24      7.69 o
 -10   2  14       54.00       49.65      8.52 o
  -9   2  14       19.52       18.16      6.80 o
  -8   2  14       28.23       41.19      7.47 o
  -7   2  14       33.21       28.43      5.29 o
  -6   2  14        7.31       20.06      6.09 o
  -5   2  14        9.96        9.46      5.64 o
  -4   2  14       14.93       10.57      6.68 o
  -3   2  14       73.06       72.76      8.86 o
  -2   2  14        1.63       11.48      5.77 o
  -1   2  14      106.46      144.08      9.13 o
   0   2  14       10.60       21.92      8.00 o
   1   2  14       40.68       30.32      7.00 o
 -10   3  14       64.02       47.94      9.09 o
  -9   3  14        6.39        9.21      6.68 o
  -8   3  14       11.79       13.85      7.78 o
  -7   3  14        8.82       15.49      7.43 o
  -6   3  14      172.36      196.86     12.33 o
  -5   3  14      239.62      186.27     10.08 o
  -4   3  14        1.25        2.10      5.90 o
  -3   3  14        1.15       -1.56      6.02 o
  -2   3  14        0.16       -1.08      5.08 o
  -1   3  14        9.07        0.98      5.53 o
   0   3  14        5.45       15.41      7.80 o
   1   3  14       16.46        4.39      6.76 o
 -10   4  14       60.73       80.39     10.24 o
  -9   4  14        0.29       -1.11      6.75 o
  -8   4  14        6.06       10.51      6.55 o
  -7   4  14        4.62        3.88      4.93 o
  -6   4  14        5.94        7.70      3.89 o
  -5   4  14        0.47        0.42      4.72 o
  -4   4  14      236.49      264.70     10.92 o
  -3   4  14       32.39       55.38      6.58 o
  -2   4  14       13.55        5.64      5.14 o
  -1   4  14       46.25       59.85      7.89 o
   0   4  14        0.39        0.16      7.53 o
 -10   5  14       50.54       37.27     10.56 o
  -9   5  14       69.92       48.75     13.12 o
  -8   5  14      275.94      252.93     16.09 o
  -7   5  14      242.96      267.98     13.57 o
  -6   5  14      153.03      138.97      9.27 o
  -5   5  14        0.04        5.01      4.92 o
  -4   5  14       11.87       11.28      4.76 o
  -3   5  14       14.88       21.04      5.94 o
  -2   5  14       31.49       34.72      6.67 o
  -1   5  14        7.28       11.81      6.52 o
   0   5  14        0.01        3.64      7.11 o
  -9   6  14        0.24        0.05      7.13 o
  -8   6  14       11.35       -0.10      7.32 o
  -7   6  14      138.28      129.22      9.42 o
  -6   6  14        6.25       12.17      7.10 o
  -5   6  14      102.25      102.10     10.31 o
  -4   6  14       39.96       32.65      7.03 o
  -3   6  14        1.69        2.41      6.60 o
  -2   6  14        2.24       -1.55      5.93 o
  -1   6  14       43.40       70.30      9.29 o
  -8   7  14        3.95       23.10      9.26 o
  -7   7  14       43.59       49.24      8.23 o
  -6   7  14        0.77        3.53      6.03 o
  -5   7  14        0.09        4.46      6.52 o
  -4   7  14      207.28      245.47     17.93 o
  -3   7  14       23.29       12.77      7.06 o
  -2   7  14        0.00        2.40      6.64 o
  -6   8  14       74.27       84.51      8.02 o
  -5   8  14        4.46        6.72      8.28 o
  -4   8  14        0.50        0.03      7.96 o
  -3   8  14        0.30       -0.58     11.95 o
  -9   0  15        1.71       15.01     12.40 o
  -7   0  15       49.72       54.78     11.99 o
  -5   0  15       24.68       28.42      9.55 o
  -3   0  15        2.65       21.73     12.51 o
  -1   0  15       85.05       89.88     13.24 o
 -10   1  15        0.99       -7.21      7.05 o
  -9   1  15        5.97       14.56      8.94 o
  -8   1  15        0.11       12.11      8.24 o
  -7   1  15        3.69        4.76      7.11 o
  -6   1  15       80.63       82.03      9.45 o
  -5   1  15        0.00        4.01      6.04 o
  -4   1  15       82.24       56.30      7.93 o
  -3   1  15        8.50       -7.67      9.23 o
  -2   1  15       35.69       29.50      7.28 o
  -1   1  15      120.56      155.06     10.90 o
  -9   2  15        0.01       -1.26      9.41 o
  -8   2  15        2.51       -7.53      9.40 o
  -7   2  15      133.31      129.44     12.44 o
  -6   2  15        1.64        7.35      7.65 o
  -5   2  15        1.30       -0.54      7.62 o
  -4   2  15       70.78      101.31      9.24 o
  -3   2  15       14.35       21.43      6.81 o
  -2   2  15       51.59       64.77      9.96 o
  -1   2  15        6.44        7.80      7.42 o
  -9   3  15       51.35       70.62     10.14 o
  -8   3  15      125.16       98.32     12.90 o
  -7   3  15        0.13        6.79      8.16 o
  -6   3  15        5.72        9.99      6.48 o
  -5   3  15       24.94       19.32      7.07 o
  -4   3  15       81.51       67.99      7.93 o
  -3   3  15       67.37       76.09      8.55 o
  -2   3  15        0.14       -4.46      7.56 o
  -1   3  15        0.39        1.12      6.49 o
  -9   4  15        0.79        5.29      7.27 o
  -8   4  15      139.04      186.09     13.08 o
  -7   4  15      303.48      342.77     20.13 o
  -6   4  15       49.46       79.76      9.29 o
  -5   4  15       49.47       57.28      8.25 o
  -4   4  15        2.09       18.24     10.02 o
  -3   4  15        5.82        7.74      7.00 o
  -2   4  15        0.16        7.97      7.39 o
  -8   5  15       31.97       49.98      9.22 o
  -7   5  15        7.59        3.26      7.22 o
  -6   5  15       16.66       28.48      7.17 o
  -5   5  15        0.17        2.75      6.36 o
  -4   5  15        5.58        6.28      7.20 o
  -3   5  15        3.84        6.72      8.02 o
  -7   6  15       29.74       32.42     13.02 o
  -6   6  15        5.61       31.95      7.73 o
  -5   6  15        1.42       -1.39      6.69 o
  -4   6  15       19.42       29.69      9.07 o
  -8   0  16       44.59       64.69     17.31 o
  -6   0  16       90.47      126.00     15.91 o
  -4   0  16       21.74       43.78     16.14 o
  -8   1  16        2.82        0.04     17.41 o
  -7   1  16        5.27       17.19      7.78 o
  -6   1  16        1.46       10.69      8.37 o
  -5   1  16       92.47       91.87     12.48 o
  -4   1  16       14.26       28.79      9.94 o
  -7   2  16        2.01        1.27      8.40 o
  -6   2  16        0.05       -7.45      8.17 o
  -5   2  16       47.63       29.00      6.81 o
  -4   2  16        3.26        5.09      8.56 o
  -6   3  16       12.62        2.16      7.71 o
  -5   3  16       55.43       64.26      8.66 o
 
